# Supplementary material for: Ten-eleven translocation 2 interacts with forkhead box O3 and regulates adult neurogenesis
Source: Nat Commun. 2017 Jun 29;8:15903. doi: 10.1038/ncomms15903 (PMC5493768; doi:10.1038/ncomms15903)
Supplement: Supplementary Data 1 — Genome-wide transcriptome changes in wildtype and Tet2-/- aNSCs [file ncomms15903-s2.xlsx]

## Sheet: Sup.table1
gene	sample_1	sample_2	RPKM.WT	RPKM.Tet2-/-	log2.fold_change.	p_value
0610005C13Rik	WT	Tet2-/-	0.373346	0.305271	-0.290423	1
0610007C21Rik	WT	Tet2-/-	95.9531	56.6263	-0.760857	0.00735
0610007L01Rik	WT	Tet2-/-	15.1775	20.1089	0.405903	0.1109
0610007N19Rik	WT	Tet2-/-	0.12365	0.222622	0.848338	1
0610007P08Rik	WT	Tet2-/-	12.2802	14.4431	0.234047	0.35715
0610007P14Rik	WT	Tet2-/-	54.1713	61.7675	0.18932	0.46395
0610007P22Rik	WT	Tet2-/-	14.4184	17.3513	0.267133	0.40755
0610008F07Rik	WT	Tet2-/-	0	0	0	1
0610009B14Rik	WT	Tet2-/-	0	0	0	1
0610009B22Rik	WT	Tet2-/-	37.9867	34.8919	-0.122604	0.69085
0610009D07Rik	WT	Tet2-/-	74.776	70.3552	-0.0879189	0.7326
0610009L18Rik	WT	Tet2-/-	5.39785	3.8445	-0.489588	0.3806
0610009O20Rik	WT	Tet2-/-	24.8395	22.2854	-0.156532	0.54585
0610010B08Rik,Gm14308,Gm14434	WT	Tet2-/-	0.0911843	0.0139445	-2.70909	1
0610010F05Rik	WT	Tet2-/-	15.4808	17.1355	0.146505	0.5659
0610010K14Rik	WT	Tet2-/-	38.0264	41.4046	0.12279	0.6783
0610010O12Rik	WT	Tet2-/-	15.5562	7.95977	-0.966694	0.03745
0610011F06Rik	WT	Tet2-/-	20.4359	14.8859	-0.45716	0.19755
0610011L14Rik	WT	Tet2-/-	11.2609	12.4408	0.143752	0.59075
0610012G03Rik	WT	Tet2-/-	25.6165	27.0835	0.0803391	0.77345
0610012H03Rik	WT	Tet2-/-	0.0604018	0.0428266	-0.496082	1
0610030E20Rik	WT	Tet2-/-	9.95502	7.45049	-0.418089	0.1251
0610031J06Rik	WT	Tet2-/-	36.3807	37.251	0.034108	0.8973
0610031O16Rik	WT	Tet2-/-	0	0	0	1
0610037L13Rik	WT	Tet2-/-	31.7953	24.879	-0.353888	0.19075
0610037P05Rik	WT	Tet2-/-	41.8436	38.7555	-0.110605	0.67055
0610038B21Rik	WT	Tet2-/-	0.0569984	0.216802	1.92738	1
0610038L08Rik	WT	Tet2-/-	0.0323342	0.0885071	1.45273	1
0610039K10Rik	WT	Tet2-/-	0	0.0853359	Inf	1
0610040B10Rik	WT	Tet2-/-	13.0091	5.49804	-1.24253	0.02895
0610040F04Rik	WT	Tet2-/-	0.0838411	0.0618009	-0.440029	1
0610040J01Rik	WT	Tet2-/-	0.174171	0.127786	-0.446771	1
0610043K17Rik	WT	Tet2-/-	0	0	0	1
0910001L09Rik	WT	Tet2-/-	41.0747	37.3615	-0.1367	0.64425
100043387,OTTMUSG00000016609	WT	Tet2-/-	0	0	0	1
1100001G20Rik	WT	Tet2-/-	0	0	0	1
1110001A16Rik	WT	Tet2-/-	16.8657	13.1603	-0.357904	0.56985
1110001J03Rik	WT	Tet2-/-	69.0068	56.7455	-0.282231	0.3798
1110002B05Rik	WT	Tet2-/-	83.8151	72.9412	-0.200476	0.4197
1110002L01Rik	WT	Tet2-/-	1.93809	1.80342	-0.103905	0.9473
1110002N22Rik	WT	Tet2-/-	13.1611	12.1373	-0.116838	0.7174
1110003E01Rik	WT	Tet2-/-	29.9917	27.2893	-0.13623	0.5991
1110004E09Rik	WT	Tet2-/-	19.9413	25.9704	0.381107	0.2016
1110004F10Rik	WT	Tet2-/-	95.1974	118.342	0.313973	0.2009
1110005A03Rik	WT	Tet2-/-	25.9331	24.7407	-0.0679114	0.82205
1110006O24Rik	WT	Tet2-/-	1.54282	2.25026	0.544516	0.3899
1110007C09Rik	WT	Tet2-/-	12.0393	12.2553	0.0256556	0.94975
1110008F13Rik	WT	Tet2-/-	160.875	141.809	-0.181989	0.4584
1110008J03Rik	WT	Tet2-/-	6.70273	5.73558	-0.224808	0.5433
1110008L16Rik	WT	Tet2-/-	4.9122	5.60761	0.191016	0.748
1110008P14Rik	WT	Tet2-/-	64.0652	72.9732	0.187827	0.50195
1110012J17Rik	WT	Tet2-/-	2.8992	2.85442	-0.0224534	0.94115
1110012L19Rik	WT	Tet2-/-	28.0306	22.8684	-0.29365	0.3347
1110014N23Rik	WT	Tet2-/-	11.7501	13.0227	0.148348	0.6973
1110015O18Rik	WT	Tet2-/-	0.13864	0.217551	0.650008	1
1110017D15Rik	WT	Tet2-/-	1.14465	0.275888	-2.05275	0.029
1110017F19Rik	WT	Tet2-/-	0.26226	0.244352	-0.102036	1
1110018G07Rik	WT	Tet2-/-	18.9971	19.8089	0.0603679	0.8054
1110018J18Rik	WT	Tet2-/-	8.60286	8.18672	-0.0715314	0.85775
1110019D14Rik	WT	Tet2-/-	3.27849	2.24713	-0.544947	0.24875
1110020A21Rik	WT	Tet2-/-	2.694	1.75543	-0.617924	0.8205
1110020G09Rik	WT	Tet2-/-	53.8596	21.5042	-1.32458	5e-05
1110021J02Rik	WT	Tet2-/-	10.735	11.127	0.0517482	0.9324
1110021L09Rik	WT	Tet2-/-	14.1356	19.5813	0.47014	0.07935
1110028C15Rik	WT	Tet2-/-	6.52799	6.57192	0.00967592	0.9853
1110028F11Rik	WT	Tet2-/-	0.0175958	0.00805726	-1.12687	1
1110028F18Rik	WT	Tet2-/-	0	0	0	1
1110031I02Rik	WT	Tet2-/-	7.89498	6.10435	-0.371098	0.55115
1110032A03Rik	WT	Tet2-/-	9.72268	6.38886	-0.605795	0.0755
1110032A04Rik	WT	Tet2-/-	0.169865	0	#NAME?	1
1110032F04Rik	WT	Tet2-/-	0.229671	0.184126	-0.318877	1
1110034A24Rik	WT	Tet2-/-	6.73109	8.44203	0.32675	0.4183
1110034B05Rik	WT	Tet2-/-	17.5092	17.6617	0.0125084	0.9753
1110034G24Rik	WT	Tet2-/-	6.46006	4.89696	-0.39966	0.31065
1110035M17Rik	WT	Tet2-/-	0.977578	0.782018	-0.322011	0.7094
1110036E04Rik	WT	Tet2-/-	0	0	0	1
1110037F02Rik	WT	Tet2-/-	16.7112	17.479	0.0648033	0.7901
1110038B12Rik	WT	Tet2-/-	55.4437	99.3219	0.841088	0.0067
1110038D17Rik	WT	Tet2-/-	7.03962	7.07859	0.00796371	0.97975
1110038F14Rik	WT	Tet2-/-	21.442	25.0673	0.225363	0.45435
1110046J04Rik	WT	Tet2-/-	0.812682	0.504802	-0.686974	0.8321
1110049F12Rik	WT	Tet2-/-	47.5424	53.9844	0.183326	0.4716
1110050K14Rik	WT	Tet2-/-	0.29479	0.179159	-0.718448	1
1110051M20Rik	WT	Tet2-/-	18.0772	15.1327	-0.256503	0.3662
1110054M08Rik	WT	Tet2-/-	8.25286	5.33483	-0.629451	0.60205
1110054O05Rik	WT	Tet2-/-	10.3307	12.1135	0.229685	0.40575
1110057K04Rik	WT	Tet2-/-	24.7524	21.1821	-0.22472	0.3965
1110058L19Rik	WT	Tet2-/-	48.7729	42.3581	-0.203444	0.49785
1110059E24Rik	WT	Tet2-/-	43.3961	38.4224	-0.17562	0.50495
1110059G10Rik	WT	Tet2-/-	5.39598	5.42569	0.00792284	0.98035
1110059M19Rik	WT	Tet2-/-	0	0	0	1
1110065P20Rik	WT	Tet2-/-	54.0739	50.4042	-0.101388	0.8041
1110067D22Rik	WT	Tet2-/-	67.8606	26.3109	-1.36691	5e-05
1190002F15Rik	WT	Tet2-/-	11.741	15.7171	0.420779	0.32415
1190002H23Rik	WT	Tet2-/-	52.4154	21.0561	-1.31575	5e-05
1190002N15Rik	WT	Tet2-/-	8.41318	9.3393	0.150663	0.59015
1190003J15Rik	WT	Tet2-/-	0	0	0	1
1190003K10Rik	WT	Tet2-/-	0	0	0	1
1190005F20Rik	WT	Tet2-/-	9.6075	13.2706	0.465999	0.1038
1190005I06Rik	WT	Tet2-/-	6.65752	2.96336	-1.16775	0.03535
1190007F08Rik	WT	Tet2-/-	0.925405	0.790268	-0.227743	0.86895
1190007I07Rik	WT	Tet2-/-	6.1614	3.55296	-0.794238	0.1578
1200009I06Rik	WT	Tet2-/-	0.380743	0.211022	-0.851425	1
1200011I18Rik	WT	Tet2-/-	8.96845	8.69002	-0.0454995	0.86675
1200011M11Rik	WT	Tet2-/-	7.00138	9.1083	0.379543	0.20085
1200014J11Rik	WT	Tet2-/-	7.27129	7.54402	0.0531223	0.84495
1200016B10Rik	WT	Tet2-/-	6.60701	5.6315	-0.230477	0.4498
1300001I01Rik	WT	Tet2-/-	39.1833	37.4272	-0.0661518	0.79245
1300002E11Rik	WT	Tet2-/-	14.0847	10.3273	-0.447674	0.39535
1300002K09Rik	WT	Tet2-/-	0.0206076	0.0105546	-0.965313	1
1300010F03Rik	WT	Tet2-/-	18.2837	14.3453	-0.349974	0.1775
1300014I06Rik	WT	Tet2-/-	11.904	10.6055	-0.166634	0.58485
1300015D01Rik	WT	Tet2-/-	0	0	0	1
1300017J02Rik	WT	Tet2-/-	0.152708	0.038922	-1.97212	1
1300018I17Rik	WT	Tet2-/-	7.76421	7.31355	-0.086267	0.78685
1300018J18Rik	WT	Tet2-/-	12.8678	14.4424	0.166538	0.68165
1500001M20Rik	WT	Tet2-/-	12.6946	18.9538	0.578277	0.0781
1500002O10Rik	WT	Tet2-/-	4.07728	1.69255	-1.26841	0.3427
1500002O20Rik	WT	Tet2-/-	9.33176	12.1015	0.374967	0.21675
1500003O03Rik	WT	Tet2-/-	77.6665	78.9966	0.0244988	0.922
1500004A13Rik	WT	Tet2-/-	0.205132	0.105368	-0.961113	1
1500009C09Rik	WT	Tet2-/-	9.61566	3.10068	-1.6328	0.00035
1500009L16Rik	WT	Tet2-/-	7.61496	5.00752	-0.60474	0.1433
1500010J02Rik	WT	Tet2-/-	21.3173	19.3617	-0.138821	0.5867
1500011B03Rik	WT	Tet2-/-	28.6656	26.9985	-0.0864418	0.8019
1500011H22Rik	WT	Tet2-/-	61.3185	62.6716	0.0314908	0.90455
1500011K16Rik	WT	Tet2-/-	32.5156	24.6768	-0.397974	0.20645
1500012F01Rik	WT	Tet2-/-	44.3028	48.9193	0.143004	0.75165
1500012K07Rik	WT	Tet2-/-	0.0164043	0.107158	2.70759	1
1500015A07Rik	WT	Tet2-/-	5.5239	4.51523	-0.290888	0.43935
1500015L24Rik	WT	Tet2-/-	0	0	0	1
1500015O10Rik	WT	Tet2-/-	68.6037	7.47948	-3.19728	5e-05
1500016L03Rik	WT	Tet2-/-	0	0	0	1
1500017E21Rik	WT	Tet2-/-	2.89848	4.78769	0.724037	0.4342
1500031L02Rik	WT	Tet2-/-	11.6666	12.8835	0.143145	0.6424
1500032L24Rik	WT	Tet2-/-	163.903	146.928	-0.157736	0.54045
1520402A15Rik	WT	Tet2-/-	9.33307	6.08117	-0.618002	0.09465
1600002D24Rik	WT	Tet2-/-	0.0212472	0	#NAME?	1
1600002H07Rik	WT	Tet2-/-	3.70644	6.36113	0.779251	0.0353
1600002K03Rik	WT	Tet2-/-	4.52353	4.34173	-0.059181	0.91535
1600010M07Rik	WT	Tet2-/-	0.106898	0	#NAME?	1
1600012F09Rik	WT	Tet2-/-	31.2432	24.1133	-0.373714	0.1374
1600012H06Rik	WT	Tet2-/-	23.5936	20.1626	-0.226715	0.6185
1600014C10Rik	WT	Tet2-/-	0.788185	2.07605	1.39724	0.00505
1600014C23Rik	WT	Tet2-/-	0.335288	0.564205	0.750819	1
1600014K23Rik	WT	Tet2-/-	0	0	0	1
1600015I10Rik	WT	Tet2-/-	0	0	0	1
1600016N20Rik	WT	Tet2-/-	0	0.0608401	Inf	1
1600019K03Rik	WT	Tet2-/-	0	0	0	1
1600020E01Rik	WT	Tet2-/-	16.9255	14.1356	-0.259866	0.52945
1600021P15Rik	WT	Tet2-/-	6.46733	6.04302	-0.097901	0.74655
1600025M17Rik	WT	Tet2-/-	0	0	0	1
1600027N09Rik	WT	Tet2-/-	12.3415	11.706	-0.0762636	0.82335
1600029D21Rik	WT	Tet2-/-	0.0640523	0.0368201	-0.798757	1
1600029I14Rik	WT	Tet2-/-	0	0	0	1
1600029O15Rik	WT	Tet2-/-	0.0218431	0.0753383	1.78621	1
1700001C02Rik	WT	Tet2-/-	0	0	0	1
1700001C19Rik	WT	Tet2-/-	0.0308634	0.0532255	0.786217	1
1700001D01Rik	WT	Tet2-/-	0	0	0	1
1700001F09Rik	WT	Tet2-/-	0	0	0	1
1700001G11Rik	WT	Tet2-/-	0.578106	1.43702	1.31367	0.65725
1700001G17Rik	WT	Tet2-/-	0.448795	0.333908	-0.426606	1
1700001J03Rik	WT	Tet2-/-	0.44333	0.160307	-1.46755	1
1700001J11Rik	WT	Tet2-/-	0.139688	0.122671	-0.187414	1
1700001K19Rik	WT	Tet2-/-	0.0467572	0.310815	2.7328	1
1700001K23Rik	WT	Tet2-/-	0.27873	0.197635	-0.496032	1
1700001L05Rik	WT	Tet2-/-	0.263519	0.713967	1.43795	0.0082
1700001L19Rik	WT	Tet2-/-	0	0	0	1
1700001O22Rik	WT	Tet2-/-	5.7447	5.27143	-0.124038	0.783
1700001P01Rik	WT	Tet2-/-	0.5865	0.384132	-0.610531	1
1700003C15Rik	WT	Tet2-/-	0	0	0	1
1700003D09Rik	WT	Tet2-/-	0.0371432	0	#NAME?	1
1700003E16Rik	WT	Tet2-/-	0.761263	0.982747	0.368424	0.5279
1700003F12Rik	WT	Tet2-/-	0.615106	0.309791	-0.989537	1
1700003F17Rik	WT	Tet2-/-	0	0	0	1
1700003G13Rik	WT	Tet2-/-	0	0	0	1
1700003G18Rik	WT	Tet2-/-	0.0843334	0	#NAME?	1
1700003H04Rik	WT	Tet2-/-	0	0	0	1
1700003L19Rik	WT	Tet2-/-	0	0	0	1
1700003M02Rik	WT	Tet2-/-	0.121856	0.0741602	-0.716461	1
1700003M07Rik	WT	Tet2-/-	1.81691	1.81821	0.0010346	0.9988
1700003P14Rik	WT	Tet2-/-	0	0	0	1
1700006A11Rik	WT	Tet2-/-	0	0	0	1
1700006E09Rik	WT	Tet2-/-	0	0	0	1
1700006F04Rik	WT	Tet2-/-	0	0	0	1
1700006H21Rik	WT	Tet2-/-	0	0.0859719	Inf	1
1700007B14Rik	WT	Tet2-/-	0.10018	0	#NAME?	1
1700007F19Rik	WT	Tet2-/-	0	0.014015	Inf	1
1700007G11Rik	WT	Tet2-/-	0	0.0546788	Inf	1
1700007I08Rik	WT	Tet2-/-	0.0609666	0.145225	1.2522	1
1700007J10Rik	WT	Tet2-/-	0.929336	1.17272	0.335591	0.835
1700007K09Rik	WT	Tet2-/-	0.0932983	0.228384	1.29154	1
1700007K13Rik	WT	Tet2-/-	11.5829	5.04963	-1.19774	0.0119
1700007L15Rik	WT	Tet2-/-	3.67234	2.20976	-0.732813	0.20885
1700007P06Rik	WT	Tet2-/-	0	0.0325704	Inf	1
1700008A04Rik	WT	Tet2-/-	0	0	0	1
1700008F21Rik	WT	Tet2-/-	0.655051	0.275988	-1.247	0.15785
1700008I05Rik	WT	Tet2-/-	0	0.0969689	Inf	1
1700008J07Rik	WT	Tet2-/-	1.09606	2.24824	1.03647	0.036
1700008K24Rik	WT	Tet2-/-	0	0	0	1
1700008O03Rik	WT	Tet2-/-	0.286014	0.418913	0.550566	1
1700008P02Rik	WT	Tet2-/-	0	0	0	1
1700008P20Rik	WT	Tet2-/-	0	0.0822329	Inf	1
1700009C05Rik	WT	Tet2-/-	0	0	0	1
1700009J07Rik	WT	Tet2-/-	0	0	0	1
1700009N14Rik	WT	Tet2-/-	0	0	0	1
1700009P17Rik	WT	Tet2-/-	0.952857	0.135125	-2.81796	0.0372
1700010B08Rik	WT	Tet2-/-	0	0	0	1
1700010D01Rik	WT	Tet2-/-	0	0.0683896	Inf	1
1700010I02Rik	WT	Tet2-/-	0.643973	0.155014	-2.0546	1
1700010I14Rik	WT	Tet2-/-	0.309689	0.618586	0.998154	0.17085
1700010J16Rik	WT	Tet2-/-	0	0	0	1
1700010K23Rik	WT	Tet2-/-	0	0.661408	Inf	0.21465
1700010M22Rik	WT	Tet2-/-	0	0	0	1
1700011A15Rik	WT	Tet2-/-	0	0	0	1
1700011B04Rik	WT	Tet2-/-	0	0	0	1
1700011E24Rik	WT	Tet2-/-	0.191485	1.1299	2.56089	0.0487
1700011F03Rik	WT	Tet2-/-	0	0	0	1
1700011F14Rik	WT	Tet2-/-	0	0	0	1
1700011H14Rik	WT	Tet2-/-	0	0.0209307	Inf	1
1700011I03Rik	WT	Tet2-/-	0	0.0999185	Inf	1
1700011J10Rik	WT	Tet2-/-	10.9489	7.95756	-0.460385	0.70695
1700011L22Rik	WT	Tet2-/-	0.0453067	0.0464092	0.034687	1
1700011M02Rik	WT	Tet2-/-	0	0	0	1
1700012A03Rik	WT	Tet2-/-	0	0	0	1
1700012A16Rik	WT	Tet2-/-	0.128843	0.102303	-0.332764	1
1700012B07Rik	WT	Tet2-/-	0	0	0	1
1700012B09Rik	WT	Tet2-/-	0	0	0	1
1700012B15Rik	WT	Tet2-/-	7.38874	8.00704	0.11594	0.96825
1700012D01Rik	WT	Tet2-/-	1.55653	1.56735	0.00999255	0.96835
1700012D14Rik	WT	Tet2-/-	1.593	0.680723	-1.2266	0.1396
1700012I11Rik	WT	Tet2-/-	0	0	0	1
1700012L04Rik	WT	Tet2-/-	0	0	0	1
1700012P22Rik	WT	Tet2-/-	0	0	0	1
1700013D24Rik	WT	Tet2-/-	0	0	0	1
1700013F07Rik	WT	Tet2-/-	0	0.155942	Inf	1
1700013G23Rik	WT	Tet2-/-	2.62594	1.58112	-0.731889	0.3079
1700013G24Rik	WT	Tet2-/-	0	0	0	1
1700013H16Rik	WT	Tet2-/-	0	0	0	1
1700013N18Rik	WT	Tet2-/-	0.080413	0.0428649	-0.907631	1
1700014N06Rik	WT	Tet2-/-	0	0	0	1
1700015E13Rik	WT	Tet2-/-	0.29325	0.260022	-0.173495	1
1700015F17Rik	WT	Tet2-/-	0	0.221716	Inf	1
1700015G11Rik	WT	Tet2-/-	0	0	0	1
1700016C15Rik	WT	Tet2-/-	0.225942	0.139915	-0.691407	1
1700016D06Rik	WT	Tet2-/-	0.0415642	0	#NAME?	1
1700016G22Rik	WT	Tet2-/-	0	0.0518468	Inf	1
1700016H13Rik	WT	Tet2-/-	0	0	0	1
1700016K19Rik	WT	Tet2-/-	0	0	0	1
1700016L04Rik	WT	Tet2-/-	0.0496729	0.0571084	0.201243	1
1700016L21Rik	WT	Tet2-/-	0	0	0	1
1700016M24Rik	WT	Tet2-/-	0	0	0	1
1700016P04Rik	WT	Tet2-/-	0	0	0	1
1700017B05Rik	WT	Tet2-/-	10.9956	10.7564	-0.0317247	0.9069
1700017D01Rik	WT	Tet2-/-	0	0	0	1
1700017G19Rik	WT	Tet2-/-	0	0	0	1
1700017J07Rik	WT	Tet2-/-	0	0	0	1
1700017N19Rik	WT	Tet2-/-	0	0.0241669	Inf	1
1700018A04Rik	WT	Tet2-/-	0.0863413	0	#NAME?	1
1700018A14Rik	WT	Tet2-/-	0	0	0	1
1700018B08Rik	WT	Tet2-/-	0	0	0	1
1700018B24Rik	WT	Tet2-/-	0	0	0	1
1700018C11Rik	WT	Tet2-/-	0	0	0	1
1700018F24Rik	WT	Tet2-/-	0	0	0	1
1700018G05Rik	WT	Tet2-/-	0	0	0	1
1700018L02Rik	WT	Tet2-/-	0.704449	0.665571	-0.0819027	0.8824
1700018L24Rik	WT	Tet2-/-	0	0	0	1
1700019A02Rik	WT	Tet2-/-	0	0.350215	Inf	1
1700019B03Rik	WT	Tet2-/-	0.0312366	0.028607	-0.126868	1
1700019B21Rik	WT	Tet2-/-	0	0	0	1
1700019D03Rik	WT	Tet2-/-	0.572101	0.4201	-0.445536	1
1700019E08Rik	WT	Tet2-/-	0	0	0	1
1700019E19Rik	WT	Tet2-/-	15.2947	17.6697	0.208245	0.55895
1700019G17Rik	WT	Tet2-/-	4.72961	1.77188	-1.41644	0.002
1700019G24Rik	WT	Tet2-/-	0	0	0	1
1700019L03Rik	WT	Tet2-/-	0.229803	0.268503	0.224544	1
1700019M22Rik	WT	Tet2-/-	0	0	0	1
1700019N12Rik	WT	Tet2-/-	0.715213	0.832305	0.21874	0.79055
1700019N19Rik	WT	Tet2-/-	0	0	0	1
1700019O17Rik	WT	Tet2-/-	0	0	0	1
1700020A23Rik	WT	Tet2-/-	0.711704	0.265774	-1.42108	0.1846
1700020C07Rik	WT	Tet2-/-	0.0760449	0	#NAME?	1
1700020D05Rik	WT	Tet2-/-	1.67074	0.715036	-1.2244	0.3862
1700020G17Rik	WT	Tet2-/-	0	0	0	1
1700020I14Rik	WT	Tet2-/-	55.154	41.5866	-0.407346	0.11195
1700020L24Rik	WT	Tet2-/-	2.85118	4.01629	0.494305	0.3476
1700020M21Rik	WT	Tet2-/-	0	0	0	1
1700020N01Rik	WT	Tet2-/-	0	0	0	1
1700020N15Rik	WT	Tet2-/-	0	0	0	1
1700020N18Rik	WT	Tet2-/-	0	0	0	1
1700020O03Rik	WT	Tet2-/-	9.13062	8.51604	-0.100529	0.71815
1700021C14Rik	WT	Tet2-/-	5.97182	6.27241	0.0708505	0.9012
1700021F05Rik	WT	Tet2-/-	49.7152	36.6136	-0.441307	0.12475
1700021F07Rik	WT	Tet2-/-	0	0	0	1
1700021K19Rik	WT	Tet2-/-	13.2335	15.8323	0.258677	0.3047
1700021N21Rik	WT	Tet2-/-	0	0	0	1
1700022A21Rik	WT	Tet2-/-	0	0	0	1
1700022A22Rik	WT	Tet2-/-	0	0	0	1
1700022E09Rik	WT	Tet2-/-	0	0	0	1
1700022H16Rik	WT	Tet2-/-	0	0	0	1
1700022I11Rik	WT	Tet2-/-	0.0249887	0.036306	0.538934	1
1700022P22Rik	WT	Tet2-/-	0.156743	0.501321	1.67733	1
1700023A16Rik	WT	Tet2-/-	0	0	0	1
1700023C21Rik	WT	Tet2-/-	0	0	0	1
1700023E05Rik	WT	Tet2-/-	0	0	0	1
1700023F02Rik	WT	Tet2-/-	0	0	0	1
1700023F06Rik	WT	Tet2-/-	0.0379863	0.0825834	1.12037	1
1700023L04Rik	WT	Tet2-/-	0	0.0442252	Inf	1
1700024B18Rik	WT	Tet2-/-	0	0	0	1
1700024F13Rik	WT	Tet2-/-	0.150878	1.37433	3.18727	0.0988
1700024G13Rik	WT	Tet2-/-	0	0	0	1
1700024P03Rik	WT	Tet2-/-	0.0451898	0	#NAME?	1
1700024P04Rik	WT	Tet2-/-	0	0	0	1
1700024P16Rik	WT	Tet2-/-	0.0119557	0	#NAME?	1
1700025B11Rik	WT	Tet2-/-	0	0	0	1
1700025C18Rik	WT	Tet2-/-	0	0	0	1
1700025E21Rik	WT	Tet2-/-	0.123533	0.139265	0.172932	1
1700025F22Rik	WT	Tet2-/-	0	0	0	1
1700025F24Rik	WT	Tet2-/-	0.242239	0.191775	-0.337022	1
1700025G04Rik	WT	Tet2-/-	7.15754	5.52374	-0.373819	0.1529
1700025K23Rik	WT	Tet2-/-	15.6583	11.6292	-0.429176	0.2762
1700025K24Rik	WT	Tet2-/-	0	0	0	1
1700025M24Rik	WT	Tet2-/-	0.118722	0	#NAME?	1
1700025N23Rik	WT	Tet2-/-	1.48377	1.21411	-0.289373	0.66815
1700026D08Rik	WT	Tet2-/-	0.0725488	0.0184911	-1.97212	1
1700026D11Rik	WT	Tet2-/-	0	0	0	1
1700026F02Rik	WT	Tet2-/-	0	0	0	1
1700026J04Rik	WT	Tet2-/-	0.0762574	0.0347842	-1.13244	1
1700026L06Rik	WT	Tet2-/-	0.338828	0.120124	-1.49603	1
1700027A15Rik	WT	Tet2-/-	0	0	0	1
1700027A23Rik	WT	Tet2-/-	0.0625301	0	#NAME?	1
1700027D21Rik	WT	Tet2-/-	0	0.149255	Inf	1
1700027F09Rik	WT	Tet2-/-	0	0	0	1
1700027H10Rik	WT	Tet2-/-	0.159366	0.11933	-0.417389	1
1700027I24Rik	WT	Tet2-/-	0	0	0	1
1700027J07Rik	WT	Tet2-/-	0	0	0	1
1700028B04Rik	WT	Tet2-/-	0	0	0	1
1700028D13Rik	WT	Tet2-/-	0	0	0	1
1700028E10Rik	WT	Tet2-/-	0.436711	0.395751	-0.142087	1
1700028I16Rik	WT	Tet2-/-	0.0928241	0.0709765	-0.387158	1
1700028J19Rik	WT	Tet2-/-	0.321796	0.408241	0.343277	1
1700028K03Rik	WT	Tet2-/-	0.984704	0.657985	-0.581635	0.63865
1700028M03Rik	WT	Tet2-/-	0	0	0	1
1700028P14Rik	WT	Tet2-/-	0.0528167	0	#NAME?	1
1700028P15Rik	WT	Tet2-/-	0	0	0	1
1700029B22Rik	WT	Tet2-/-	0	0	0	1
1700029F09Rik	WT	Tet2-/-	15.5077	21.1095	0.444905	0.1482
1700029F12Rik	WT	Tet2-/-	0	0	0	1
1700029G01Rik	WT	Tet2-/-	0.166005	0.125672	-0.401562	1
1700029H14Rik	WT	Tet2-/-	0	0.100569	Inf	1
1700029I01Rik	WT	Tet2-/-	0.150665	0.197615	0.391348	1
1700029I15Rik	WT	Tet2-/-	1.36974	1.07797	-0.345589	0.739
1700029J03Rik	WT	Tet2-/-	0	0	0	1
1700029J07Rik	WT	Tet2-/-	3.37784	1.80279	-0.905874	0.03015
1700029J11Rik	WT	Tet2-/-	0	0.206819	Inf	1
1700029M20Rik	WT	Tet2-/-	0	0.00766014	Inf	1
1700029N11Rik	WT	Tet2-/-	0	0	0	1
1700029P11Rik	WT	Tet2-/-	0	0	0	1
1700030A11Rik	WT	Tet2-/-	0	0	0	1
1700030C10Rik	WT	Tet2-/-	0.0461298	0.092811	1.0086	1
1700030F04Rik	WT	Tet2-/-	0	0	0	1
1700030F18Rik	WT	Tet2-/-	0	0	0	1
1700030J22Rik	WT	Tet2-/-	0.511075	0.592022	0.212116	0.71235
1700030K09Rik	WT	Tet2-/-	5.71709	6.06449	0.0851066	0.88145
1700030L20Rik	WT	Tet2-/-	0.0449004	0	#NAME?	1
1700030M09Rik	WT	Tet2-/-	0	0	0	1
1700030N03Rik	WT	Tet2-/-	0	0.105648	Inf	1
1700030O20Rik	WT	Tet2-/-	0	0	0	1
1700031A10Rik	WT	Tet2-/-	0	0	0	1
1700031F05Rik	WT	Tet2-/-	0	0	0	1
1700031M16Rik	WT	Tet2-/-	0	0	0	1
1700031P21Rik	WT	Tet2-/-	0	0	0	1
1700034E13Rik	WT	Tet2-/-	0	0	0	1
1700034F02Rik	WT	Tet2-/-	0.546175	0.23866	-1.19441	0.6246
1700034G24Rik	WT	Tet2-/-	0	0	0	1
1700034H14Rik	WT	Tet2-/-	43.248	33.261	-0.378803	0.15595
1700034H15Rik	WT	Tet2-/-	0.235574	0.26818	0.187025	1
1700034I23Rik	WT	Tet2-/-	0.0369286	0.0188246	-0.97212	1
1700034J05Rik	WT	Tet2-/-	0	0.0392867	Inf	1
1700034K08Rik	WT	Tet2-/-	0	0	0	1
1700034O15Rik	WT	Tet2-/-	0	0	0	1
1700034P13Rik	WT	Tet2-/-	0.375364	0.228145	-0.718341	1
1700036G14Rik	WT	Tet2-/-	0	0	0	1
1700037C18Rik	WT	Tet2-/-	1.78039	1.94374	0.126636	0.8252
1700037H04Rik	WT	Tet2-/-	25.5241	34.3155	0.426999	0.1276
1700039E15Rik	WT	Tet2-/-	0	0	0	1
1700039E22Rik	WT	Tet2-/-	0	0	0	1
1700040I03Rik	WT	Tet2-/-	13.5465	16.1263	0.251495	0.86545
1700040L02Rik	WT	Tet2-/-	0	0	0	1
1700040N02Rik	WT	Tet2-/-	0.126907	0.0948353	-0.420274	1
1700041C23Rik	WT	Tet2-/-	0	0	0	1
1700041M19Rik	WT	Tet2-/-	0	0	0	1
1700042B14Rik	WT	Tet2-/-	0	0.0236588	Inf	1
1700042G07Rik	WT	Tet2-/-	0	0	0	1
1700042G15Rik	WT	Tet2-/-	0	0.0403663	Inf	1
1700042O10Rik	WT	Tet2-/-	0	0	0	1
1700044C05Rik	WT	Tet2-/-	0	0	0	1
1700044K03Rik	WT	Tet2-/-	0	0	0	1
1700045H11Rik	WT	Tet2-/-	0	0	0	1
1700045I19Rik	WT	Tet2-/-	0	0	0	1
1700046C09Rik	WT	Tet2-/-	0	0	0	1
1700047G03Rik	WT	Tet2-/-	0	0	0	1
1700047L14Rik	WT	Tet2-/-	0	0	0	1
1700047M11Rik	WT	Tet2-/-	0.492412	0.158217	-1.63796	1
1700048M11Rik	WT	Tet2-/-	2.17348	1.48059	-0.553836	0.81185
1700048O20Rik	WT	Tet2-/-	7.16212	8.53393	0.252824	0.45655
1700049E15Rik	WT	Tet2-/-	0	0	0	1
1700049E22Rik	WT	Tet2-/-	0	0	0	1
1700049G17Rik	WT	Tet2-/-	3.50909	2.77379	-0.339237	0.2814
1700049L16Rik	WT	Tet2-/-	0	0	0	1
1700051A21Rik	WT	Tet2-/-	0	0.0174652	Inf	1
1700052I22Rik	WT	Tet2-/-	0	0	0	1
1700052K11Rik	WT	Tet2-/-	1.86927	2.71013	0.535884	0.21285
1700052N19Rik	WT	Tet2-/-	14.8688	16.6763	0.165511	0.54465
1700054A03Rik	WT	Tet2-/-	0	0	0	1
1700054K19Rik	WT	Tet2-/-	0	0.081701	Inf	1
1700054M17Rik	WT	Tet2-/-	0	0	0	1
1700054N08Rik	WT	Tet2-/-	1.2845	2.34129	0.866092	0.05925
1700054O13Rik	WT	Tet2-/-	0	0	0	1
1700055C04Rik	WT	Tet2-/-	0	0	0	1
1700055N04Rik	WT	Tet2-/-	0	0	0	1
1700056E22Rik	WT	Tet2-/-	0.840007	0.520251	-0.691193	0.3687
1700057G04Rik	WT	Tet2-/-	0.0827024	0.179797	1.12037	1
1700057H15Rik	WT	Tet2-/-	0.0567299	0.0982438	0.792256	1
1700057K13Rik	WT	Tet2-/-	0.164501	0.051762	-1.66813	1
1700058G18Rik	WT	Tet2-/-	0.215972	0.166516	-0.375182	1
1700060C16Rik	WT	Tet2-/-	0	0	0	1
1700060C20Rik	WT	Tet2-/-	0	0	0	1
1700061F12Rik	WT	Tet2-/-	0	0	0	1
1700061G19Rik	WT	Tet2-/-	0.0467201	0.101571	1.12037	1
1700061I17Rik	WT	Tet2-/-	0	0	0	1
1700061J05Rik	WT	Tet2-/-	0.16682	0.20065	0.266396	1
1700063A18Rik	WT	Tet2-/-	0	0	0	1
1700063D05Rik	WT	Tet2-/-	2.08825	2.12789	0.0271284	0.97205
1700063O14Rik	WT	Tet2-/-	0	0	0	1
1700064J06Rik	WT	Tet2-/-	0	0	0	1
1700064M15Rik	WT	Tet2-/-	0.0795484	0	#NAME?	1
1700065D16Rik	WT	Tet2-/-	0.0653648	0.10539	0.689156	1
1700065I16Rik	WT	Tet2-/-	0	0	0	1
1700065I17Rik	WT	Tet2-/-	0	0	0	1
1700065J11Rik	WT	Tet2-/-	0	0	0	1
1700065J18Rik	WT	Tet2-/-	0	0	0	1
1700065O20Rik	WT	Tet2-/-	0	0	0	1
1700066B17Rik	WT	Tet2-/-	0	0	0	1
1700066B19Rik	WT	Tet2-/-	0	0.0312249	Inf	1
1700066J24Rik	WT	Tet2-/-	11.3312	9.06749	-0.321524	0.64735
1700066M21Rik	WT	Tet2-/-	44.5655	35.4487	-0.330196	0.18695
1700066N21Rik	WT	Tet2-/-	0	0	0	1
1700066O22Rik	WT	Tet2-/-	0	0.0266647	Inf	1
1700067G17Rik	WT	Tet2-/-	0	0	0	1
1700067K01Rik	WT	Tet2-/-	0.139892	0.201157	0.524008	1
1700067P10Rik	WT	Tet2-/-	0	0	0	1
1700069L16Rik	WT	Tet2-/-	0	0	0	1
1700069P05Rik	WT	Tet2-/-	0	0	0	1
1700071K01Rik	WT	Tet2-/-	0	0	0	1
1700071M16Rik	WT	Tet2-/-	0.959102	0.0467374	-4.35904	0.26275
1700072B07Rik	WT	Tet2-/-	0	0	0	1
1700072E05Rik	WT	Tet2-/-	0	0	0	1
1700072O05Rik	WT	Tet2-/-	0	0	0	1
1700073E17Rik	WT	Tet2-/-	0.00797558	0	#NAME?	1
1700074H08Rik	WT	Tet2-/-	0	0	0	1
1700074P13Rik	WT	Tet2-/-	0	0.0139664	Inf	1
1700080E11Rik	WT	Tet2-/-	0	0	0	1
1700080N15Rik	WT	Tet2-/-	0	0	0	1
1700080O16Rik	WT	Tet2-/-	0	0	0	1
1700081H04Rik	WT	Tet2-/-	0	0	0	1
1700081H22Rik	WT	Tet2-/-	0	0	0	1
1700081L11Rik	WT	Tet2-/-	14.119	17.6906	0.325351	0.19755
1700084C01Rik	WT	Tet2-/-	1.99532	0.438794	-2.185	0.004
1700084E18Rik	WT	Tet2-/-	0.95488	0.713207	-0.420998	0.68975
1700084F23Rik	WT	Tet2-/-	0	0.042761	Inf	1
1700084J12Rik	WT	Tet2-/-	0.0835834	0	#NAME?	1
1700085B03Rik	WT	Tet2-/-	0	0	0	1
1700085C21Rik	WT	Tet2-/-	0	0	0	1
1700086L19Rik	WT	Tet2-/-	2.14521	1.86388	-0.202812	0.7372
1700086O06Rik	WT	Tet2-/-	2.39952	2.96375	0.304678	0.7921
1700088E04Rik	WT	Tet2-/-	6.3587	7.02289	0.143334	0.81785
1700090G07Rik	WT	Tet2-/-	0	0.0655625	Inf	1
1700091E21Rik	WT	Tet2-/-	0	0	0	1
1700092C02Rik	WT	Tet2-/-	0	0	0	1
1700092C10Rik	WT	Tet2-/-	0	0	0	1
1700092E19Rik	WT	Tet2-/-	0	0	0	1
1700092K14Rik	WT	Tet2-/-	0	0.105648	Inf	1
1700092M07Rik	WT	Tet2-/-	0.848245	0.866719	0.0310831	1
1700093K21Rik	WT	Tet2-/-	0	0.0903031	Inf	1
1700094D03Rik	WT	Tet2-/-	2.47423	2.14464	-0.206244	0.6004
1700094J05Rik	WT	Tet2-/-	0	0	0	1
1700094M24Rik	WT	Tet2-/-	0	0	0	1
1700095A21Rik	WT	Tet2-/-	0.0405381	0	#NAME?	1
1700095B10Rik	WT	Tet2-/-	0	0.0520607	Inf	1
1700095B22Rik	WT	Tet2-/-	2.50375	2.24127	-0.159772	0.95335
1700096J18Rik	WT	Tet2-/-	0.176278	0.224555	0.34922	1
1700096K18Rik	WT	Tet2-/-	3.78085	4.65002	0.298527	0.4754
1700097N02Rik	WT	Tet2-/-	0	0	0	1
1700100L14Rik	WT	Tet2-/-	0	0.0751716	Inf	1
1700101E01Rik	WT	Tet2-/-	0.15703	0.188056	0.260119	1
1700101I11Rik	WT	Tet2-/-	0.189853	0.220179	0.213792	1
1700101O22Rik	WT	Tet2-/-	0	0	0	1
1700102H20Rik	WT	Tet2-/-	2.22211	1.86071	-0.256071	0.75165
1700102P08Rik	WT	Tet2-/-	0.255368	0.70963	1.47449	0.0998
1700104A03Rik	WT	Tet2-/-	0	0.0565743	Inf	1
1700105P06Rik	WT	Tet2-/-	0.125497	0.549599	2.13073	0.5779
1700106J16Rik	WT	Tet2-/-	0	0.0552436	Inf	1
1700106N22Rik	WT	Tet2-/-	6.23127	4.65235	-0.421565	0.2922
1700108F19Rik	WT	Tet2-/-	0	0	0	1
1700108J01Rik	WT	Tet2-/-	0	0	0	1
1700108M19Rik	WT	Tet2-/-	0	0	0	1
1700109F18Rik	WT	Tet2-/-	0	0	0	1
1700109G14Rik	WT	Tet2-/-	0.0590451	0.0944236	0.677331	1
1700109G15Rik	WT	Tet2-/-	0	0	0	1
1700109H08Rik	WT	Tet2-/-	2.11593	1.54188	-0.456602	0.7958
1700109I08Rik	WT	Tet2-/-	0	0	0	1
1700110C19Rik	WT	Tet2-/-	1.11947	0.433151	-1.36988	0.12975
1700110I01Rik	WT	Tet2-/-	0	0	0	1
1700110K17Rik	WT	Tet2-/-	0	0	0	1
1700110M21Rik	WT	Tet2-/-	0	0	0	1
1700111N16Rik	WT	Tet2-/-	0	0	0	1
1700112E06Rik	WT	Tet2-/-	0.422155	0	#NAME?	1
1700112H15Rik	WT	Tet2-/-	0	0	0	1
1700113A16Rik	WT	Tet2-/-	7.89322	10.586	0.423468	0.2802
1700113H08Rik	WT	Tet2-/-	0.0307828	0	#NAME?	1
1700113I22Rik	WT	Tet2-/-	6.75336	8.15049	0.271281	0.63295
1700119H24Rik	WT	Tet2-/-	0	0	0	1
1700120C14Rik	WT	Tet2-/-	0.920368	0.341846	-1.42886	0.60605
1700120E14Rik	WT	Tet2-/-	0	0	0	1
1700120G07Rik	WT	Tet2-/-	0.0515733	0.0296466	-0.798757	1
1700120K04Rik	WT	Tet2-/-	0.751011	3.20462	2.09325	0.0313
1700121L16Rik	WT	Tet2-/-	0	0	0	1
1700121N20Rik	WT	Tet2-/-	0	0	0	1
1700122O11Rik	WT	Tet2-/-	0	0	0	1
1700123I01Rik	WT	Tet2-/-	0.0810015	0.028607	-1.50158	1
1700123K08Rik	WT	Tet2-/-	0.0415966	0	#NAME?	1
1700123L14Rik	WT	Tet2-/-	0	0	0	1
1700123M08Rik	WT	Tet2-/-	1.88513	0.855893	-1.13916	0.07725
1700123O12Rik	WT	Tet2-/-	0	0	0	1
1700123O20Rik	WT	Tet2-/-	13.7285	17.2405	0.328629	0.6092
1700123O21Rik	WT	Tet2-/-	0	0	0	1
1700125D06Rik	WT	Tet2-/-	0.124432	0	#NAME?	1
1700125G02Rik	WT	Tet2-/-	0	0	0	1
1700125G22Rik	WT	Tet2-/-	0	0	0	1
1700125H03Rik	WT	Tet2-/-	0.564668	0.75989	0.428388	0.85915
1700125H20Rik	WT	Tet2-/-	0.341611	0.0465899	-2.87427	1
1700126H18Rik	WT	Tet2-/-	0	0	0	1
1700128A07Rik	WT	Tet2-/-	0	0	0	1
1700128F08Rik	WT	Tet2-/-	0.0387028	0.0222481	-0.798757	1
1700129C05Rik	WT	Tet2-/-	0	0	0	1
1810006J02Rik	WT	Tet2-/-	0	0	0	1
1810006K21Rik	WT	Tet2-/-	138.787	177.093	0.351634	0.2092
1810007C17Rik	WT	Tet2-/-	0	0.0400075	Inf	1
1810007D17Rik	WT	Tet2-/-	0	0	0	1
1810007I06Rik	WT	Tet2-/-	0.273539	0.594681	1.12037	0.3661
1810008A18Rik	WT	Tet2-/-	10.5862	15.6167	0.5609	0.05305
1810008I18Rik	WT	Tet2-/-	0	0	0	1
1810009A15Rik	WT	Tet2-/-	79.1184	98.308	0.313296	0.26455
1810009J06Rik	WT	Tet2-/-	0	0	0	1
1810010D01Rik	WT	Tet2-/-	0.0479732	0.0275771	-0.798757	1
1810010H24Rik	WT	Tet2-/-	10.6068	3.22481	-1.7177	0.0004
1810011H11Rik	WT	Tet2-/-	0	0	0	1
1810011O10Rik	WT	Tet2-/-	82.2808	40.4142	-1.02569	5e-05
1810012K16Rik	WT	Tet2-/-	1.0912	0.703134	-0.634045	0.5123
1810012P15Rik	WT	Tet2-/-	3.47066	3.16782	-0.131719	0.6747
1810013A23Rik	WT	Tet2-/-	0	0	0	1
1810013D10Rik	WT	Tet2-/-	17.0349	31.2451	0.875137	0.0066
1810013L24Rik	WT	Tet2-/-	26.8493	19.7024	-0.446509	0.07825
1810014B01Rik	WT	Tet2-/-	3.19508	1.77631	-0.846972	0.08065
1810014F10Rik	WT	Tet2-/-	34.7816	20.266	-0.779265	0.02465
1810018F18Rik	WT	Tet2-/-	0	0	0	1
1810019D21Rik	WT	Tet2-/-	0.0375221	0.0477977	0.349199	1
1810019J16Rik	WT	Tet2-/-	0.0228651	0	#NAME?	1
1810020D17Rik	WT	Tet2-/-	62.3525	69.9292	0.165447	0.53475
1810020O05Rik	WT	Tet2-/-	0.0938156	0.0665203	-0.496032	1
1810021B22Rik	WT	Tet2-/-	2.82967	0.962284	-1.5561	0.0383
1810022K09Rik	WT	Tet2-/-	280.948	266.67	-0.075247	0.83355
1810024B03Rik	WT	Tet2-/-	0.223387	0.565936	1.34109	1
1810026B05Rik	WT	Tet2-/-	4.03316	3.65321	-0.142745	0.8367
1810026J23Rik	WT	Tet2-/-	22.2737	23.3772	0.0697593	0.8525
1810027O10Rik	WT	Tet2-/-	183.363	143.257	-0.356101	0.1967
1810029B16Rik	WT	Tet2-/-	11.571	12.5071	0.112228	0.75285
1810030J14Rik	WT	Tet2-/-	0	0	0	1
1810030N24Rik	WT	Tet2-/-	42.3895	34.2549	-0.307396	0.28735
1810030O07Rik	WT	Tet2-/-	20.9503	21.1406	0.0130428	0.96405
1810031K17Rik	WT	Tet2-/-	8.88912	10.1741	0.19479	0.50825
1810032O08Rik	WT	Tet2-/-	6.62575	7.99911	0.271756	0.5295
1810033B17Rik	WT	Tet2-/-	0.047434	0	#NAME?	1
1810034E14Rik	WT	Tet2-/-	0.0770213	0.0252228	-1.61053	1
1810035I16Rik	WT	Tet2-/-	2.20037	4.21651	0.938302	0.2708
1810035L17Rik	WT	Tet2-/-	158.539	160.494	0.017688	0.9727
1810037I17Rik	WT	Tet2-/-	71.8286	52.4262	-0.454269	0.0883
1810041L15Rik	WT	Tet2-/-	0.40743	1.60308	1.97622	0.0001
1810043G02Rik	WT	Tet2-/-	5.98707	8.10705	0.437327	0.21685
1810043H04Rik	WT	Tet2-/-	31.5083	29.7733	-0.0817115	0.8242
1810044D09Rik	WT	Tet2-/-	7.13685	5.00716	-0.511296	0.36655
1810046J19Rik	WT	Tet2-/-	48.3667	41.7783	-0.211262	0.5332
1810046K07Rik	WT	Tet2-/-	0	0	0	1
1810048J11Rik	WT	Tet2-/-	7.67332	7.54568	-0.0242002	0.93275
1810049H13Rik	WT	Tet2-/-	11.3511	7.50578	-0.59676	0.15675
1810053B23Rik	WT	Tet2-/-	0	0	0	1
1810055G02Rik	WT	Tet2-/-	15.9618	20.7688	0.379794	0.1794
1810058I24Rik	WT	Tet2-/-	35.264	39.1457	0.150661	0.59435
1810062G17Rik	WT	Tet2-/-	0.310283	0.187161	-0.729306	1
1810062O18Rik	WT	Tet2-/-	1.04559	1.05693	0.0155716	0.81055
1810063B05Rik	WT	Tet2-/-	31.3182	25.5143	-0.295697	0.35795
1810063B07Rik	WT	Tet2-/-	2.89795	0.845174	-1.77771	0.00075
1810064F22Rik	WT	Tet2-/-	0.104523	0.0897687	-0.219533	1
1810065E05Rik	WT	Tet2-/-	0	0	0	1
1810074P20Rik	WT	Tet2-/-	21.2692	20.0366	-0.0861239	0.7345
2010001E11Rik	WT	Tet2-/-	0.147672	0.053879	-1.4546	1
2010001M06Rik	WT	Tet2-/-	0.53483	0.690288	0.36812	0.8255
2010001M09Rik	WT	Tet2-/-	1.55079	2.66397	0.78058	0.1971
2010002M12Rik	WT	Tet2-/-	0.391679	0.106405	-1.88011	1
2010002N04Rik	WT	Tet2-/-	4.45999	1.50824	-1.56417	0.00185
2010003K11Rik	WT	Tet2-/-	0	0.0372971	Inf	1
2010003K15Rik	WT	Tet2-/-	0	0	0	1
2010003O02Rik	WT	Tet2-/-	20.3374	21.1775	0.0583949	0.9667
2010005H15Rik	WT	Tet2-/-	0	0.110945	Inf	1
2010009K17Rik	WT	Tet2-/-	0.361044	0.251508	-0.521574	1
2010010A06Rik	WT	Tet2-/-	0	0	0	1
2010011I20Rik	WT	Tet2-/-	2.27368	3.66554	0.688995	0.0604
2010012O05Rik	WT	Tet2-/-	6.19149	8.76531	0.501518	0.12745
2010015L04Rik	WT	Tet2-/-	1.06652	2.17636	1.029	0.0333
2010016I18Rik	WT	Tet2-/-	0	0	0	1
2010106C02Rik	WT	Tet2-/-	0	0	0	1
2010106E10Rik	WT	Tet2-/-	0	0	0	1
2010106G01Rik	WT	Tet2-/-	39.9364	34.3651	-0.216757	0.38425
2010107E04Rik	WT	Tet2-/-	667.805	482.624	-0.468529	0.0645
2010107G12Rik	WT	Tet2-/-	0.188573	0.159582	-0.240818	1
2010107G23Rik	WT	Tet2-/-	1.55295	1.15546	-0.426545	0.4311
2010107H07Rik	WT	Tet2-/-	22.5038	28.3162	0.331457	0.43735
2010109A12Rik	WT	Tet2-/-	0.20401	0.104487	-0.965313	1
2010109I03Rik	WT	Tet2-/-	0.198113	0.214456	0.114353	1
2010109K11Rik	WT	Tet2-/-	5.94451	5.92043	-0.0058561	0.98435
2010110P09Rik	WT	Tet2-/-	0	0.0371428	Inf	1
2010111I01Rik	WT	Tet2-/-	0.605224	0.805895	0.413123	0.482
2010204K13Rik	WT	Tet2-/-	4.29874	5.96825	0.473395	0.40765
2010300C02Rik	WT	Tet2-/-	0.515635	0.595878	0.208666	0.6895
2010305A19Rik	WT	Tet2-/-	4.34955	5.91633	0.443835	0.1767
2010308F09Rik	WT	Tet2-/-	0.261947	0	#NAME?	1
2010310C07Rik	WT	Tet2-/-	0.054713	0	#NAME?	1
2010315B03Rik	WT	Tet2-/-	0	0	0	1
2010317E24Rik	WT	Tet2-/-	3.53263	9.02335	1.35292	0.0001
2010320M18Rik	WT	Tet2-/-	8.38026	11.705	0.482059	0.2545
2010321M09Rik	WT	Tet2-/-	16.3731	16.6758	0.0264328	0.9181
2200002D01Rik	WT	Tet2-/-	0.115825	0	#NAME?	1
2200002J24Rik	WT	Tet2-/-	0	0	0	1
2200002K05Rik	WT	Tet2-/-	0.0639711	0.0314254	-1.02549	1
2210009G21Rik	WT	Tet2-/-	4.44719	4.6359	0.0599555	0.92805
2210010C04Rik	WT	Tet2-/-	0	0	0	1
2210010C17Rik	WT	Tet2-/-	0.0207319	0.0450717	1.12037	1
2210012G02Rik	WT	Tet2-/-	2.3846	2.06781	-0.205643	0.5389
2210013O21Rik	WT	Tet2-/-	30.0151	22.905	-0.390027	0.21385
2210015D19Rik	WT	Tet2-/-	11.7255	11.1611	-0.0711687	0.88365
2210016F16Rik	WT	Tet2-/-	0.201424	0.345963	0.780383	1
2210016L21Rik	WT	Tet2-/-	17.6951	21.8555	0.304649	0.3093
2210018M11Rik	WT	Tet2-/-	12.5575	13.6643	0.121863	0.64395
2210019I11Rik	WT	Tet2-/-	0	0	0	1
2210020M01Rik	WT	Tet2-/-	0.250403	0.414344	0.726575	1
2210021J22Rik	WT	Tet2-/-	9.86203	8.60339	-0.196979	0.62145
2210039B01Rik	WT	Tet2-/-	1.95684	1.14387	-0.774607	0.2016
2210403K04Rik	WT	Tet2-/-	8.22252	6.88387	-0.256361	0.4541
2210404J11Rik	WT	Tet2-/-	24.2925	22.4	-0.117013	0.6713
2210404O07Rik	WT	Tet2-/-	0.0945734	0.054365	-0.798757	1
2210404O09Rik	WT	Tet2-/-	2.61785	1.39371	-0.909457	0.0513
2210407C18Rik	WT	Tet2-/-	0	0	0	1
2210408F21Rik	WT	Tet2-/-	13.7432	2.99295	-2.19908	0.0003
2210408I21Rik	WT	Tet2-/-	2.89263	2.57011	-0.170551	0.6919
2210409D07Rik	WT	Tet2-/-	0	0	0	1
2210409E12Rik	WT	Tet2-/-	0	0	0	1
2210411K11Rik	WT	Tet2-/-	2.35545	2.72394	0.209689	0.6939
2210414B05Rik	WT	Tet2-/-	0.118054	0	#NAME?	1
2210415F13Rik	WT	Tet2-/-	0	0	0	1
2210416O15Rik	WT	Tet2-/-	0.839521	0.941818	0.165881	0.9239
2210417A02Rik	WT	Tet2-/-	0	0	0	1
2210417K05Rik	WT	Tet2-/-	1.47042	0.591161	-1.3146	0.68595
2210420H20Rik	WT	Tet2-/-	0	0	0	1
2300002M23Rik	WT	Tet2-/-	0.033585	0	#NAME?	1
2300003K06Rik	WT	Tet2-/-	0	0	0	1
2300005B03Rik	WT	Tet2-/-	0	0	0	1
2300009A05Rik	WT	Tet2-/-	8.92383	7.4923	-0.252255	0.60515
2310001A20Rik	WT	Tet2-/-	33.1271	23.3821	-0.502605	0.0555
2310001H17Rik	WT	Tet2-/-	0.64221	0.165483	-1.95636	0.28985
2310001H18Rik	WT	Tet2-/-	0	0	0	1
2310001K24Rik	WT	Tet2-/-	0.412984	0.586617	0.506332	0.80925
2310002D06Rik	WT	Tet2-/-	0.115444	0.184615	0.677331	1
2310002J15Rik	WT	Tet2-/-	0	0	0	1
2310002L09Rik	WT	Tet2-/-	0	0	0	1
2310002L13Rik	WT	Tet2-/-	0	0	0	1
2310003C23Rik	WT	Tet2-/-	26.819	26.0983	-0.0393025	0.88645
2310003F16Rik	WT	Tet2-/-	93.2789	126.288	0.437098	0.10615
2310003H01Rik	WT	Tet2-/-	10.284	8.63239	-0.252566	0.3806
2310003L22Rik	WT	Tet2-/-	12.0318	10.0725	-0.256438	0.3631
2310004I24Rik	WT	Tet2-/-	11.5482	9.34736	-0.305036	0.3549
2310004N24Rik	WT	Tet2-/-	28.9105	29.6493	0.036407	0.97205
2310005A03Rik	WT	Tet2-/-	0	0.0169367	Inf	1
2310005E17Rik	WT	Tet2-/-	0	0	0	1
2310005G13Rik	WT	Tet2-/-	0.0367318	0.0266186	-0.464595	1
2310007B03Rik	WT	Tet2-/-	0	0	0	1
2310007L24Rik	WT	Tet2-/-	0	0	0	1
2310008H04Rik	WT	Tet2-/-	11.517	12.1039	0.0717048	0.81235
2310008H09Rik	WT	Tet2-/-	25.4864	27.5709	0.113417	0.81125
2310008N11Rik	WT	Tet2-/-	0	0	0	1
2310009A05Rik	WT	Tet2-/-	31.2763	30.3433	-0.0436919	0.9032
2310009B15Rik	WT	Tet2-/-	11.4729	13.801	0.266549	0.5431
2310010J17Rik	WT	Tet2-/-	8.59023	6.43233	-0.417355	0.4875
2310010M20Rik	WT	Tet2-/-	1.55381	0.978409	-0.667303	0.2796
2310011J03Rik	WT	Tet2-/-	13.948	17.2995	0.310668	0.40685
2310014F07Rik	WT	Tet2-/-	0.038322	0.183851	2.26229	1
2310014L17Rik	WT	Tet2-/-	0.691536	0.920977	0.413362	0.42615
2310015A10Rik	WT	Tet2-/-	2.46755	1.7871	-0.465459	0.20385
2310015B20Rik	WT	Tet2-/-	0	0.234907	Inf	1
2310015D24Rik	WT	Tet2-/-	0	0.0148551	Inf	1
2310016D03Rik	WT	Tet2-/-	0	0	0	1
2310016M24Rik	WT	Tet2-/-	90.6106	68.9913	-0.393266	0.14825
2310020H05Rik	WT	Tet2-/-	0	0	0	1
2310021P13Rik	WT	Tet2-/-	16.7815	18.5979	0.148266	0.54715
2310022A10Rik	WT	Tet2-/-	8.26286	8.49812	0.0405025	0.90175
2310022B05Rik	WT	Tet2-/-	6.73686	7.85787	0.222063	0.44525
2310028H24Rik	WT	Tet2-/-	14.0223	11.3764	-0.301679	0.33995
2310030A07Rik	WT	Tet2-/-	0	0	0	1
2310030G06Rik	WT	Tet2-/-	0.0424054	0.0346012	-0.293424	1
2310030N02Rik	WT	Tet2-/-	15.2517	14.5622	-0.0667406	0.84295
2310033E01Rik	WT	Tet2-/-	0	0.0683067	Inf	1
2310033P09Rik	WT	Tet2-/-	6.36323	9.15776	0.525234	0.17325
2310034C09Rik	WT	Tet2-/-	0	0	0	1
2310034G01Rik	WT	Tet2-/-	0.842085	1.31318	0.641024	0.3733
2310034O05Rik	WT	Tet2-/-	0	0	0	1
2310035C23Rik	WT	Tet2-/-	9.39601	11.7548	0.323129	0.2162
2310035K24Rik	WT	Tet2-/-	10.4268	8.74902	-0.253105	0.4659
2310036O22Rik	WT	Tet2-/-	40.0594	67.2364	0.747102	0.0085
2310037I24Rik	WT	Tet2-/-	57.0953	63.5787	0.15517	0.5307
2310039H08Rik	WT	Tet2-/-	10.7678	15.0117	0.479366	0.21965
2310039L15Rik	WT	Tet2-/-	8.46795	7.04706	-0.26499	0.58445
2310040G24Rik	WT	Tet2-/-	3.84542	2.03251	-0.919878	0.1662
2310042D19Rik	WT	Tet2-/-	0.263028	0.671025	1.35115	0.0269
2310042E22Rik	WT	Tet2-/-	0	0	0	1
2310043J07Rik	WT	Tet2-/-	0	0	0	1
2310043L19Rik	WT	Tet2-/-	0	0	0	1
2310043O21Rik	WT	Tet2-/-	0.084131	0	#NAME?	1
2310044G17Rik	WT	Tet2-/-	22.5932	22.8684	0.0174684	0.9436
2310044H10Rik	WT	Tet2-/-	56.0439	64.4769	0.202224	0.41515
2310045N01Rik	WT	Tet2-/-	23.0658	33.2376	0.527057	0.12805
2310046A06Rik	WT	Tet2-/-	1.7927	1.40017	-0.356528	0.542
2310046K01Rik	WT	Tet2-/-	0	0.0104249	Inf	1
2310046O06Rik	WT	Tet2-/-	6.70201	7.33175	0.129562	0.67135
2310047B19Rik	WT	Tet2-/-	6.29587	7.3386	0.221098	0.5227
2310047M10Rik	WT	Tet2-/-	7.05648	6.1931	-0.188288	0.58785
2310050B05Rik	WT	Tet2-/-	0	0	0	1
2310050C09Rik	WT	Tet2-/-	0	0	0	1
2310057J18Rik	WT	Tet2-/-	0	0	0	1
2310057M21Rik	WT	Tet2-/-	5.23463	4.65981	-0.167816	0.6334
2310057N15Rik	WT	Tet2-/-	0	0	0	1
2310061C15Rik	WT	Tet2-/-	10.8687	12.437	0.194454	0.54345
2310061I04Rik	WT	Tet2-/-	24.138	24.0762	-0.00370333	0.98895
2310061J03Rik	WT	Tet2-/-	0.616416	0.963685	0.644658	0.73755
2310061N02Rik	WT	Tet2-/-	0	0	0	1
2310065F04Rik	WT	Tet2-/-	0	0	0	1
2310067B10Rik	WT	Tet2-/-	15.6972	12.7423	-0.300879	0.23715
2310068J16Rik	WT	Tet2-/-	0.186914	0.25574	0.452302	1
2310069B03Rik	WT	Tet2-/-	0	0	0	1
2310069G16Rik	WT	Tet2-/-	0.374243	0.310333	-0.27016	1
2310079F23Rik	WT	Tet2-/-	1.50625	2.033	0.432651	0.28815
2310079G19Rik	WT	Tet2-/-	0	0	0	1
2310081J21Rik	WT	Tet2-/-	0	0	0	1
2400001E08Rik	WT	Tet2-/-	69.0201	75.9901	0.138795	0.58575
2400003C14Rik	WT	Tet2-/-	59.2795	55.7978	-0.0873254	0.71665
2400009B08Rik	WT	Tet2-/-	0.992423	2.4595	1.30934	0.2194
2410001C21Rik	WT	Tet2-/-	22.2339	26.1488	0.233986	0.3768
2410002F23Rik	WT	Tet2-/-	26.024	30.5688	0.232215	0.3771
2410002I01Rik	WT	Tet2-/-	5.36731	6.59229	0.296581	0.3554
2410002O22Rik	WT	Tet2-/-	28.6285	28.0856	-0.0276194	0.9137
2410003K15Rik	WT	Tet2-/-	39.2023	34.2303	-0.195666	0.5134
2410003L11Rik	WT	Tet2-/-	0	0	0	1
2410004A20Rik	WT	Tet2-/-	0	0	0	1
2410004B18Rik	WT	Tet2-/-	20.3711	21.84	0.100448	0.7494
2410004I01Rik	WT	Tet2-/-	0	0	0	1
2410004N09Rik	WT	Tet2-/-	27.4464	25.238	-0.121022	0.768
2410004P03Rik	WT	Tet2-/-	0.0734292	0.0231029	-1.66828	1
2410006H16Rik	WT	Tet2-/-	299.06	181.092	-0.723707	0.0057
2410007B07Rik	WT	Tet2-/-	0	0	0	1
2410012E07Rik	WT	Tet2-/-	0	0.0349608	Inf	1
2410012M07Rik	WT	Tet2-/-	0	0	0	1
2410015M20Rik	WT	Tet2-/-	91.6426	81.4377	-0.170322	0.5237
2410016O06Rik	WT	Tet2-/-	6.40098	7.92685	0.308456	0.33855
2410017I17Rik	WT	Tet2-/-	0.0268249	0	#NAME?	1
2410017P09Rik	WT	Tet2-/-	4.18466	4.43985	0.0854015	0.8407
2410018L13Rik	WT	Tet2-/-	1.3289	2.01294	0.599076	0.28085
2410018M08Rik	WT	Tet2-/-	0.902095	1.07246	0.249569	0.63855
2410021H03Rik	WT	Tet2-/-	0.0789088	0.10052	0.34922	1
2410022L05Rik	WT	Tet2-/-	31.0402	32.6238	0.0717891	0.8148
2410042D21Rik	WT	Tet2-/-	24.9792	31.6864	0.343133	0.17715
2410057H14Rik	WT	Tet2-/-	0	0.0931064	Inf	1
2410066E13Rik	WT	Tet2-/-	1.1838	0.842358	-0.490922	0.39675
2410075B13Rik	WT	Tet2-/-	0.604949	0.922167	0.608214	0.2914
2410076I21Rik	WT	Tet2-/-	0.284626	0.194883	-0.546456	1
2410088K16Rik	WT	Tet2-/-	0	0	0	1
2410089E03Rik	WT	Tet2-/-	4.1372	5.46991	0.402863	0.1289
2410091C18Rik	WT	Tet2-/-	13.1314	10.0477	-0.386156	0.1907
2410114N07Rik	WT	Tet2-/-	0.105879	0.231106	1.12614	1
2410124H12Rik	WT	Tet2-/-	0	0	0	1
2410127L17Rik	WT	Tet2-/-	48.5012	49.2151	0.0210794	0.9332
2410131K14Rik	WT	Tet2-/-	9.3905	8.85253	-0.0851113	0.7757
2410137F16Rik	WT	Tet2-/-	0	0	0	1
2410137M14Rik	WT	Tet2-/-	0	0.0543477	Inf	1
2410141K09Rik	WT	Tet2-/-	0	0.0648667	Inf	1
2500003M10Rik	WT	Tet2-/-	68.1197	73.3396	0.106521	0.6755
2500004C02Rik	WT	Tet2-/-	3.79522	4.82495	0.34633	0.375
2510002D24Rik	WT	Tet2-/-	2.01676	1.84597	-0.127664	0.81385
2510003D18Rik	WT	Tet2-/-	0	0	0	1
2510003E04Rik	WT	Tet2-/-	37.8932	33.8171	-0.164186	0.51245
2510006D16Rik	WT	Tet2-/-	62.319	71.2644	0.19351	0.47945
2510009E07Rik	WT	Tet2-/-	59.5049	39.509	-0.590826	0.0209
2510012J08Rik	WT	Tet2-/-	8.68284	12.11	0.479959	0.1022
2510039O18Rik	WT	Tet2-/-	12.0073	14.4958	0.271721	0.32655
2510049J12Rik	WT	Tet2-/-	0.206671	0.209329	0.0184327	1
2600006L11Rik	WT	Tet2-/-	0	0	0	1
2610001J05Rik	WT	Tet2-/-	41.6931	50.0011	0.262152	0.30905
2610002D18Rik	WT	Tet2-/-	2.1597	4.52627	1.06749	0.0318
2610002I17Rik	WT	Tet2-/-	6.81544	7.98437	0.228372	0.48275
2610002J02Rik	WT	Tet2-/-	17.2062	22.0835	0.360041	0.25205
2610002M06Rik	WT	Tet2-/-	6.31714	4.84046	-0.384127	0.1784
2610005L07Rik	WT	Tet2-/-	9.22625	13.1724	0.513701	0.259
2610008E11Rik	WT	Tet2-/-	13.5349	12.5606	-0.107778	0.67315
2610015P09Rik	WT	Tet2-/-	3.89833	3.59595	-0.116482	0.7244
2610016A17Rik	WT	Tet2-/-	0	0	0	1
2610017I09Rik	WT	Tet2-/-	109.282	106.053	-0.0432686	0.8746
2610018G03Rik	WT	Tet2-/-	0.507919	7.04932	3.79481	5e-05
2610019E17Rik	WT	Tet2-/-	16.8198	26.353	0.647807	0.2439
2610019F03Rik	WT	Tet2-/-	0.311031	0.26795	-0.215092	1
2610020C07Rik	WT	Tet2-/-	1.0545	1.09859	0.0590931	0.9516
2610020H08Rik	WT	Tet2-/-	6.50815	5.913	-0.138356	0.69155
2610021K21Rik	WT	Tet2-/-	1.78938	2.27296	0.345118	0.4591
2610027L16Rik	WT	Tet2-/-	9.90816	13.4208	0.437779	0.10795
2610028E06Rik	WT	Tet2-/-	0	0	0	1
2610028H24Rik	WT	Tet2-/-	0.0322533	0	#NAME?	1
2610029G23Rik	WT	Tet2-/-	20.5454	25.1719	0.293	0.26655
2610029I01Rik	WT	Tet2-/-	16.511	16.0901	-0.03725	0.90005
2610034B18Rik	WT	Tet2-/-	23.9494	22.842	-0.0682998	0.79915
2610034M16Rik	WT	Tet2-/-	0	0	0	1
2610035D17Rik	WT	Tet2-/-	0.742753	2.7043	1.8643	0.00205
2610035F20Rik	WT	Tet2-/-	0.892111	0.242001	-1.88221	0.04325
2610037D02Rik	WT	Tet2-/-	0.0230694	0.0117598	-0.97212	1
2610039C10Rik	WT	Tet2-/-	9.48658	12.9184	0.445471	0.1969
2610044O15Rik	WT	Tet2-/-	11.4222	11.903	0.0594805	0.8936
2610100L16Rik	WT	Tet2-/-	2.12923	1.98884	-0.0984013	0.85105
2610101N10Rik	WT	Tet2-/-	27.182	27.2017	0.00104631	0.9961
2610109H07Rik	WT	Tet2-/-	1.74613	5.7335	1.71525	5e-05
2610203C20Rik	WT	Tet2-/-	18.6433	15.0684	-0.307129	0.25885
2610203C22Rik	WT	Tet2-/-	1.08655	3.02241	1.47594	0.4107
2610204G22Rik	WT	Tet2-/-	1.24635	0.987183	-0.336317	0.66055
2610206C17Rik	WT	Tet2-/-	0.168616	0.228143	0.436193	1
2610301B20Rik	WT	Tet2-/-	36.0941	33.5777	-0.10426	0.68315
2610301G19Rik	WT	Tet2-/-	23.3337	31.5155	0.433645	0.09375
2610305D13Rik	WT	Tet2-/-	0.0484167	5.54512	6.83957	0.0247
2610306M01Rik	WT	Tet2-/-	8.0525	7.0437	-0.193104	0.63225
2610307P16Rik	WT	Tet2-/-	0.0515881	0.11623	1.17187	1
2610316D01Rik	WT	Tet2-/-	10.4411	11.325	0.117241	0.76475
2610318N02Rik	WT	Tet2-/-	1.24971	0.625296	-0.998976	0.1487
2610507B11Rik	WT	Tet2-/-	83.9603	72.0624	-0.22046	0.41785
2610507I01Rik	WT	Tet2-/-	0.857968	0.770228	-0.155639	0.77155
2610524H06Rik	WT	Tet2-/-	12.8688	16.9278	0.39552	0.2542
2610528A11Rik	WT	Tet2-/-	0.350157	0	#NAME?	1
2610528E23Rik	WT	Tet2-/-	8.8285	11.9013	0.430876	0.25275
2610528J11Rik	WT	Tet2-/-	0	0	0	1
2700007P21Rik	WT	Tet2-/-	36.3235	28.2312	-0.363615	0.14295
2700023E23Rik	WT	Tet2-/-	4.24616	8.26328	0.960556	0.02855
2700029M09Rik	WT	Tet2-/-	67.0601	61.2355	-0.131085	0.6121
2700038G22Rik	WT	Tet2-/-	3.16934	5.18245	0.70945	0.12025
2700046A07Rik	WT	Tet2-/-	0	0.0104469	Inf	1
2700046G09Rik	WT	Tet2-/-	1.36783	1.42471	0.0587837	0.91745
2700049A03Rik	WT	Tet2-/-	4.15266	4.51933	0.122075	0.66945
2700050L05Rik	WT	Tet2-/-	6.56874	7.53223	0.19746	0.47035
2700054A10Rik	WT	Tet2-/-	0.320194	0.300581	-0.0911906	1
2700060E02Rik	WT	Tet2-/-	141.515	105.314	-0.426264	0.0932
2700062C07Rik	WT	Tet2-/-	11.8205	15.0085	0.344482	0.31935
2700069I18Rik	WT	Tet2-/-	0	0	0	1
2700070H01Rik	WT	Tet2-/-	0.182374	0.119295	-0.612367	1
2700078E11Rik	WT	Tet2-/-	23.3028	22.7034	-0.0375939	0.87815
2700081L22Rik	WT	Tet2-/-	0.709311	0.494412	-0.520703	1
2700081O15Rik	WT	Tet2-/-	6.06626	9.48186	0.644363	0.55535
2700086A05Rik	WT	Tet2-/-	0.0555807	0	#NAME?	1
2700089E24Rik	WT	Tet2-/-	58.5739	47.1604	-0.312682	0.21205
2700089I24Rik	WT	Tet2-/-	0.0216008	0.0124171	-0.798757	1
2700090O03Rik	WT	Tet2-/-	0	0.0938364	Inf	1
2700094K13Rik	WT	Tet2-/-	87.3194	152.553	0.804935	0.0026
2700097O09Rik	WT	Tet2-/-	9.52585	8.15382	-0.224372	0.55725
2700099C18Rik	WT	Tet2-/-	10.7714	14.4601	0.424874	0.3618
2810001G20Rik	WT	Tet2-/-	6.71983	7.12004	0.0834618	0.8473
2810002D19Rik	WT	Tet2-/-	3.25126	3.05061	-0.0918983	0.83955
2810002N01Rik	WT	Tet2-/-	31.4621	34.6835	0.140634	0.64195
2810004N23Rik	WT	Tet2-/-	27.2063	36.5249	0.424942	0.1214
2810006K23Rik	WT	Tet2-/-	18.3515	23.6606	0.366587	0.437
2810007J24Rik	WT	Tet2-/-	0	0	0	1
2810008D09Rik	WT	Tet2-/-	17.5764	16.8675	-0.0593973	0.87825
2810008M24Rik	WT	Tet2-/-	74.6409	77.6546	0.0571052	0.81425
2810011L19Rik	WT	Tet2-/-	0	0.0116657	Inf	1
2810013P06Rik	WT	Tet2-/-	4.85167	4.38679	-0.145316	0.6939
2810021B07Rik	WT	Tet2-/-	6.73941	5.81308	-0.213318	0.5031
2810021J22Rik	WT	Tet2-/-	2.63978	1.51339	-0.802631	0.03355
2810025M15Rik	WT	Tet2-/-	32.7113	63.6374	0.960085	0.1702
2810029C07Rik	WT	Tet2-/-	1.32006	1.44916	0.134608	0.79425
2810030E01Rik	WT	Tet2-/-	2.00022	2.75753	0.463222	0.1987
2810032G03Rik	WT	Tet2-/-	0.125284	0	#NAME?	1
2810046L04Rik	WT	Tet2-/-	10.0495	11.574	0.203774	0.44845
2810047C21Rik1	WT	Tet2-/-	1.29868	0.685039	-0.922786	0.1311
2810049E08Rik	WT	Tet2-/-	1.77961	0.821566	-1.11511	0.08585
2810055F11Rik	WT	Tet2-/-	7.63788	5.72626	-0.415579	0.24665
2810055G20Rik	WT	Tet2-/-	0.348756	0.336177	-0.0529961	1
2810403A07Rik	WT	Tet2-/-	27.1616	31.4096	0.209636	0.4069
2810403D21Rik	WT	Tet2-/-	2.98447	1.74155	-0.777107	0.16925
2810404M03Rik	WT	Tet2-/-	0	0	0	1
2810405F15Rik	WT	Tet2-/-	0.398218	0.533461	0.421825	1
2810405K02Rik	WT	Tet2-/-	8.12405	6.30522	-0.365652	0.4229
2810407C02Rik	WT	Tet2-/-	189.013	147.458	-0.35818	0.1967
2810408A11Rik	WT	Tet2-/-	2.02369	2.4863	0.297016	0.541
2810408I11Rik	WT	Tet2-/-	9.91785	9.51419	-0.0599466	0.8885
2810408M09Rik	WT	Tet2-/-	7.62108	8.87507	0.219763	0.5074
2810410L24Rik	WT	Tet2-/-	3.02	2.54189	-0.248644	0.5814
2810417H13Rik	WT	Tet2-/-	28.0096	52.9541	0.91882	0.04435
2810422J05Rik	WT	Tet2-/-	47.4545	34.29	-0.468756	0.0826
2810422O20Rik	WT	Tet2-/-	4.31219	4.35329	0.0136873	0.97545
2810428I15Rik	WT	Tet2-/-	63.1078	72.0367	0.190914	0.5022
2810429I04Rik	WT	Tet2-/-	0.0920886	4.24565	5.52682	0.20665
2810432D09Rik	WT	Tet2-/-	17.8257	23.1543	0.377324	0.26105
2810432L12Rik	WT	Tet2-/-	10.2152	5.49245	-0.895191	0.0039
2810433D01Rik	WT	Tet2-/-	0	0	0	1
2810442I21Rik	WT	Tet2-/-	0.988194	0.592242	-0.738609	0.16885
2810442N19Rik	WT	Tet2-/-	0.393432	0.219408	-0.842496	1
2810453I06Rik	WT	Tet2-/-	12.5719	13.3127	0.0826021	0.7757
2810454H06Rik	WT	Tet2-/-	0.301359	0.430138	0.513317	1
2810459M11Rik	WT	Tet2-/-	89.4934	62.9168	-0.508335	0.04325
2810468N07Rik	WT	Tet2-/-	23.5751	31.8672	0.43481	0.12235
2810471M01Rik	WT	Tet2-/-	0	0.0257808	Inf	1
2810474O19Rik	WT	Tet2-/-	5.22644	6.95368	0.411949	0.13385
2900002K06Rik	WT	Tet2-/-	0.766413	1.06861	0.479542	0.59155
2900005J15Rik	WT	Tet2-/-	2.0644	1.33726	-0.626445	0.20345
2900006K08Rik	WT	Tet2-/-	3.00115	1.94209	-0.627905	0.62735
2900008C10Rik	WT	Tet2-/-	0.0303395	0.11483	1.92023	1
2900009J06Rik	WT	Tet2-/-	1.76419	1.00603	-0.810331	0.5127
2900010M23Rik	WT	Tet2-/-	212.237	235.498	0.15004	0.5673
2900011O08Rik	WT	Tet2-/-	25.857	11.2361	-1.20241	5e-05
2900026A02Rik	WT	Tet2-/-	1.4323	2.09259	0.546955	0.1286
2900041M22Rik	WT	Tet2-/-	0.100122	0.0353596	-1.50158	1
2900052N01Rik	WT	Tet2-/-	0.0920975	0.0084634	-3.44385	1
2900053A13Rik	WT	Tet2-/-	10.6145	10.5224	-0.012581	0.9708
2900055J20Rik	WT	Tet2-/-	0	0	0	1
2900056M20Rik	WT	Tet2-/-	4.63484	2.78935	-0.732591	0.0291
2900057B20Rik	WT	Tet2-/-	0.0542136	0.093886	0.792256	1
2900060B14Rik	WT	Tet2-/-	0.112072	0	#NAME?	1
2900064A13Rik	WT	Tet2-/-	108.308	70.9198	-0.610883	0.0165
2900076A07Rik	WT	Tet2-/-	8.17489	5.35123	-0.611328	0.1772
2900079G21Rik	WT	Tet2-/-	0.0541469	0	#NAME?	1
2900092C05Rik	WT	Tet2-/-	0	0	0	1
2900092D14Rik	WT	Tet2-/-	22.1012	15.382	-0.52288	0.05285
2900092E17Rik	WT	Tet2-/-	20.0763	28.63	0.512032	0.0731
2900093L17Rik	WT	Tet2-/-	0.166403	0.170453	0.034687	1
2900097C17Rik	WT	Tet2-/-	135.233	115.651	-0.225673	0.41905
3000002C10Rik	WT	Tet2-/-	1.10375	1.47818	0.421414	0.4787
3010001F23Rik	WT	Tet2-/-	1.72117	0.885763	-0.958397	0.1577
3010026O09Rik	WT	Tet2-/-	6.43002	6.09963	-0.0761017	0.85575
3100003L05Rik	WT	Tet2-/-	1.05144	6.66986	2.66529	0.0014
3110001D03Rik	WT	Tet2-/-	38.3446	42.7535	0.157022	0.60605
3110001I22Rik	WT	Tet2-/-	2.95964	3.57968	0.274411	0.78775
3110002H16Rik	WT	Tet2-/-	12.9398	13.1511	0.0233719	0.9774
3110003A17Rik	WT	Tet2-/-	14.3561	13.6458	-0.073211	0.84915
3110007F17Rik	WT	Tet2-/-	0.122973	0.62915	2.35506	0.104
3110009E18Rik	WT	Tet2-/-	11.5954	9.27359	-0.322356	0.5214
3110009F21Rik	WT	Tet2-/-	0	0	0	1
3110015C05Rik	WT	Tet2-/-	0.095554	0	#NAME?	1
3110021A11Rik	WT	Tet2-/-	0.48143	0.361846	-0.411953	1
3110021N24Rik	WT	Tet2-/-	2.60859	2.2178	-0.234141	0.7732
3110035E14Rik	WT	Tet2-/-	25.1874	5.70474	-2.14247	5e-05
3110039I08Rik	WT	Tet2-/-	0.0840327	0	#NAME?	1
3110039M20Rik	WT	Tet2-/-	2.05493	3.61599	0.815306	0.14845
3110040N11Rik	WT	Tet2-/-	16.9558	16.0333	-0.0807062	0.81565
3110043O21Rik	WT	Tet2-/-	13.4008	9.83031	-0.447014	0.10375
3110045C21Rik	WT	Tet2-/-	0.265857	0.512933	0.948119	1
3110047P20Rik	WT	Tet2-/-	0.00948792	0.00430919	-1.13868	1
3110052M02Rik	WT	Tet2-/-	4.3178	2.70754	-0.673315	0.04345
3110056K07Rik	WT	Tet2-/-	7.26861	6.11525	-0.249266	0.88285
3110056O03Rik	WT	Tet2-/-	12.0829	18.6399	0.625424	0.0233
3110057O12Rik	WT	Tet2-/-	7.21035	3.10802	-1.21407	0.00125
3110062M04Rik	WT	Tet2-/-	1.4566	1.74696	0.262246	0.58095
3110070M22Rik	WT	Tet2-/-	1.63768	2.0592	0.33043	0.7986
3110079O15Rik	WT	Tet2-/-	0	0.0782123	Inf	1
3110082D06Rik	WT	Tet2-/-	1.39409	0.366303	-1.92821	0.0004
3110082I17Rik	WT	Tet2-/-	6.06226	8.9477	0.561661	0.3717
3110082J24Rik	WT	Tet2-/-	24.933	16.8001	-0.569587	0.7978
3110099E03Rik	WT	Tet2-/-	0.500098	0.0247762	-4.33519	1
3200001D21Rik	WT	Tet2-/-	0.291685	0.295381	0.0181682	1
3200002M19Rik	WT	Tet2-/-	30.9497	39.4603	0.350475	0.2481
3230401D17Rik	WT	Tet2-/-	19.8362	20.6697	0.0593826	0.834
3300002I08Rik	WT	Tet2-/-	3.22604	1.93489	-0.737509	0.23845
3300005D01Rik	WT	Tet2-/-	0.167753	0	#NAME?	1
3425401B19Rik	WT	Tet2-/-	0	0.0075424	Inf	1
3632451O06Rik	WT	Tet2-/-	6.35865	6.87656	0.112968	0.72125
3632454L22Rik	WT	Tet2-/-	0	0.0238776	Inf	1
3830403N18Rik	WT	Tet2-/-	0	0	0	1
3830406C13Rik	WT	Tet2-/-	14.9468	11.3013	-0.403349	0.1603
3830408C21Rik	WT	Tet2-/-	1.84454	1.71121	-0.108244	0.8279
3830417A13Rik	WT	Tet2-/-	0	0	0	1
3830431G21Rik	WT	Tet2-/-	0.0765355	0.105958	0.469294	1
3930402G23Rik	WT	Tet2-/-	0.784241	1.15367	0.556862	0.28325
4430402I18Rik	WT	Tet2-/-	1.47929	0.976999	-0.598474	0.4831
4632411B12Rik	WT	Tet2-/-	16.7378	17.7844	0.0875102	0.7262
4632415K11Rik	WT	Tet2-/-	8.55833	7.07726	-0.274138	0.3762
4632415L05Rik	WT	Tet2-/-	13.7966	9.93889	-0.473152	0.07565
4632427E13Rik	WT	Tet2-/-	1.21027	1.71734	0.50485	0.46945
4632428C04Rik	WT	Tet2-/-	0.0908881	0.187486	1.04462	1
4632428N05Rik	WT	Tet2-/-	0.109774	0.440174	2.00353	1
4632434I11Rik	WT	Tet2-/-	12.0539	14.3669	0.253246	0.3473
4732415M23Rik	WT	Tet2-/-	2.63482	1.6728	-0.655439	0.36495
4732416N19Rik	WT	Tet2-/-	0.729704	1.11727	0.614589	0.72485
4732418C07Rik	WT	Tet2-/-	23.5232	18.1649	-0.372932	0.1408
4732456N10Rik	WT	Tet2-/-	0	0	0	1
4732471D19Rik	WT	Tet2-/-	6.28663	6.58895	0.0677615	0.9277
4732471J01Rik	WT	Tet2-/-	0.6304	0.270789	-1.2191	0.448
4732490B19Rik	WT	Tet2-/-	0	0.0320328	Inf	1
4732491K20Rik	WT	Tet2-/-	0.721489	0.750296	0.0564833	0.9145
4831426I19Rik	WT	Tet2-/-	0.0539805	0.225861	2.06492	1
4831440E17Rik	WT	Tet2-/-	1.24185	1.06644	-0.219692	0.60965
4832428D23Rik	WT	Tet2-/-	0.026557	0	#NAME?	1
4833403I15Rik	WT	Tet2-/-	0.0611019	0.0133669	-2.19255	1
4833412C05Rik	WT	Tet2-/-	0.0398922	0	#NAME?	1
4833417C18Rik	WT	Tet2-/-	0.448945	0.462102	0.0416721	1
4833418N02Rik	WT	Tet2-/-	1.20559	0.674585	-0.83767	0.17795
4833419F23Rik	WT	Tet2-/-	0.233665	0.284793	0.285474	1
4833420G17Rik	WT	Tet2-/-	15.9253	19.3303	0.279547	0.29105
4833422C13Rik	WT	Tet2-/-	2.79309	0.297978	-3.22858	0.1803
4833422F24Rik	WT	Tet2-/-	0.0651397	0.0665073	0.0299742	1
4833423E24Rik	WT	Tet2-/-	0	0	0	1
4833424O15Rik	WT	Tet2-/-	11.7649	7.90391	-0.573844	0.039
4833427F10Rik	WT	Tet2-/-	0.11034	0.031714	-1.79876	1
4833427G06Rik	WT	Tet2-/-	3.41766	2.12893	-0.682881	0.2355
4833428L15Rik	WT	Tet2-/-	0.0332347	0.0680869	1.03469	1
4833439L19Rik	WT	Tet2-/-	102.215	97.5279	-0.0677236	0.8059
4833442J19Rik	WT	Tet2-/-	2.26601	1.71443	-0.402427	0.4236
4921501E09Rik	WT	Tet2-/-	0	0	0	1
4921504E06Rik	WT	Tet2-/-	0	0.0199502	Inf	1
4921506M07Rik	WT	Tet2-/-	0	0	0	1
4921507L20Rik	WT	Tet2-/-	0.476623	0.649585	0.446669	0.80055
4921507P07Rik	WT	Tet2-/-	0.313414	0.255799	-0.29306	1
4921508A21Rik	WT	Tet2-/-	0.847527	0.745112	-0.185802	0.7558
4921508D12Rik	WT	Tet2-/-	0	0	0	1
4921509C19Rik	WT	Tet2-/-	0	0	0	1
4921509O07Rik	WT	Tet2-/-	0	0.0303922	Inf	1
4921510H08Rik	WT	Tet2-/-	0	0	0	1
4921511C10Rik	WT	Tet2-/-	0	0.0160082	Inf	1
4921511C20Rik	WT	Tet2-/-	0	0	0	1
4921511H03Rik	WT	Tet2-/-	0	0	0	1
4921511I17Rik	WT	Tet2-/-	0.131766	0.0696434	-0.91992	1
4921511M17Rik,Gm10057	WT	Tet2-/-	0	0	0	1
4921513D23Rik	WT	Tet2-/-	14.8334	15.0929	0.0250277	0.92265
4921513I03Rik	WT	Tet2-/-	0.0255536	0	#NAME?	1
4921515E04Rik	WT	Tet2-/-	0.0584669	0.0191466	-1.61053	1
4921515J06Rik	WT	Tet2-/-	0.136317	0.0127624	-3.41699	1
4921517D21Rik	WT	Tet2-/-	0	0	0	1
4921517D22Rik	WT	Tet2-/-	0	0	0	1
4921517L17Rik	WT	Tet2-/-	2.63512	1.21322	-1.11902	0.1818
4921523A10Rik	WT	Tet2-/-	0.448905	0.170414	-1.39737	1
4921524J17Rik	WT	Tet2-/-	14.9848	12.0382	-0.315882	0.30585
4921524L21Rik	WT	Tet2-/-	0	0	0	1
4921525B02Rik	WT	Tet2-/-	0.197157	0.0930954	-1.08257	1
4921525O09Rik	WT	Tet2-/-	0.0114257	0	#NAME?	1
4921528I01Rik	WT	Tet2-/-	0	0	0	1
4921528O07Rik	WT	Tet2-/-	0.0254757	0.0130478	-0.965313	1
4921530D09Rik	WT	Tet2-/-	0.179007	0.237303	0.406718	1
4921530L18Rik	WT	Tet2-/-	0.604759	0.579393	-0.0618198	1
4921530L21Rik	WT	Tet2-/-	0	0	0	1
4921531C22Rik	WT	Tet2-/-	1.06867	1.35346	0.340839	0.53475
4921531P14Rik	WT	Tet2-/-	0	0	0	1
4921533I20Rik	WT	Tet2-/-	0	0	0	1
4921536K21Rik	WT	Tet2-/-	0.436897	0.907194	1.05412	0.08585
4921539E11Rik	WT	Tet2-/-	0	0	0	1
4922501C03Rik	WT	Tet2-/-	4.57579	5.20039	0.184599	0.53645
4922501L14Rik	WT	Tet2-/-	1.06577	0.273242	-1.96364	0.0076
4922502D21Rik	WT	Tet2-/-	0	0.0147972	Inf	1
4922502H24Rik	WT	Tet2-/-	0	0	0	1
4922502N22Rik	WT	Tet2-/-	0	0	0	1
4922505E12Rik	WT	Tet2-/-	0	0	0	1
4922505G16Rik	WT	Tet2-/-	0.135302	0.151432	0.162492	1
4930401C15Rik	WT	Tet2-/-	0	0	0	1
4930401O10Rik	WT	Tet2-/-	0	0	0	1
4930401O12Rik	WT	Tet2-/-	0	0	0	1
4930402F06Rik	WT	Tet2-/-	0	0	0	1
4930402F11Rik	WT	Tet2-/-	0	0	0	1
4930402H24Rik	WT	Tet2-/-	23.9643	15.2405	-0.652978	0.01445
4930403N07Rik	WT	Tet2-/-	0.114197	0.0423726	-1.43033	1
4930404A05Rik	WT	Tet2-/-	0	0	0	1
4930404A10Rik	WT	Tet2-/-	0	0	0	1
4930404H11Rik	WT	Tet2-/-	0	0	0	1
4930404H21Rik	WT	Tet2-/-	0	0.0283533	Inf	1
4930404I05Rik	WT	Tet2-/-	0.692143	1.63471	1.23989	0.73685
4930404N11Rik	WT	Tet2-/-	7.1078	8.12422	0.192826	0.7765
4930405A10Rik	WT	Tet2-/-	0	0	0	1
4930405A21Rik	WT	Tet2-/-	0.421634	0.263655	-0.677341	1
4930405D11Rik	WT	Tet2-/-	0	0	0	1
4930405J17Rik	WT	Tet2-/-	0	0	0	1
4930405P13Rik	WT	Tet2-/-	1.52241	1.51732	-0.00483473	0.9853
4930406D18Rik	WT	Tet2-/-	0	0	0	1
4930407I10Rik	WT	Tet2-/-	0.00784351	0	#NAME?	1
4930408F14Rik	WT	Tet2-/-	0	0	0	1
4930412B13Rik	WT	Tet2-/-	0	0	0	1
4930412C18Rik	WT	Tet2-/-	0.0978579	0.0202408	-2.27342	1
4930412F15Rik	WT	Tet2-/-	0.186128	0.192737	0.0503387	1
4930412O13Rik	WT	Tet2-/-	0	0	0	1
4930413E15Rik	WT	Tet2-/-	0	0	0	1
4930413F20Rik	WT	Tet2-/-	0	0	0	1
4930413G21Rik	WT	Tet2-/-	2.86691	4.12529	0.524999	0.25185
4930413M19Rik	WT	Tet2-/-	0	0	0	1
4930414L22Rik	WT	Tet2-/-	1.50377	1.56738	0.0597715	0.97515
4930414N06Rik	WT	Tet2-/-	0.147739	0	#NAME?	1
4930415F15Rik	WT	Tet2-/-	0.0802034	0.102169	0.34922	1
4930415L06Rik	WT	Tet2-/-	0	0	0	1
4930415O20Rik	WT	Tet2-/-	0.340286	0.26644	-0.352937	1
4930417G10Rik	WT	Tet2-/-	1.26287	0.744342	-0.762665	0.58585
4930417O13Rik	WT	Tet2-/-	0	0	0	1
4930417O22Rik	WT	Tet2-/-	0	0.0205465	Inf	1
4930419G24Rik	WT	Tet2-/-	0.0410605	0.0236034	-0.798757	1
4930420K17Rik	WT	Tet2-/-	14.7786	13.3691	-0.144606	0.8608
4930422G04Rik	WT	Tet2-/-	3.88601	4.17513	0.103532	0.72315
4930423M02Rik	WT	Tet2-/-	0	0	0	1
4930425K10Rik	WT	Tet2-/-	0	0	0	1
4930425O10Rik	WT	Tet2-/-	0.0288805	0	#NAME?	1
4930426L09Rik	WT	Tet2-/-	0.342145	0.537107	0.650601	1
4930427A07Rik	WT	Tet2-/-	3.08374	7.00365	1.18342	0.00105
4930428D18Rik	WT	Tet2-/-	0	0	0	1
4930428E07Rik	WT	Tet2-/-	0	0.0502409	Inf	1
4930428E23Rik	WT	Tet2-/-	0	0	0	1
4930428G15Rik	WT	Tet2-/-	0	0	0	1
4930428O21Rik	WT	Tet2-/-	0	0	0	1
4930429B21Rik	WT	Tet2-/-	1.46392	1.51564	0.0500929	0.98275
4930429D17Rik	WT	Tet2-/-	0.0619891	0.0252904	-1.29342	1
4930429F11Rik	WT	Tet2-/-	0	0	0	1
4930429F24Rik	WT	Tet2-/-	0.16042	0.219701	0.453683	1
4930430A15Rik	WT	Tet2-/-	0	0	0	1
4930430D24Rik	WT	Tet2-/-	0	0	0	1
4930430F08Rik	WT	Tet2-/-	26.0729	16.1207	-0.693631	0.04815
4930430F21Rik	WT	Tet2-/-	0	0	0	1
4930430J02Rik	WT	Tet2-/-	0.287755	0.0827072	-1.79876	1
4930431A04Rik	WT	Tet2-/-	0	0.0457279	Inf	1
4930431P03Rik	WT	Tet2-/-	0.0843508	0.242806	1.52533	1
4930432J09Rik	WT	Tet2-/-	0.0270015	0.24351	3.17287	1
4930432K09Rik	WT	Tet2-/-	0	0	0	1
4930432K21Rik	WT	Tet2-/-	0.654203	0.713745	0.125669	0.82685
4930432M17Rik	WT	Tet2-/-	0	0	0	1
4930433B08Rik	WT	Tet2-/-	0	0	0	1
4930433I11Rik	WT	Tet2-/-	0	0	0	1
4930433N12Rik	WT	Tet2-/-	0	0	0	1
4930434J06Rik	WT	Tet2-/-	0	0	0	1
4930435E12Rik	WT	Tet2-/-	0	0	0	1
4930438E09Rik	WT	Tet2-/-	0	0	0	1
4930440C22Rik	WT	Tet2-/-	0	0	0	1
4930441J16Rik	WT	Tet2-/-	0	0	0	1
4930441O14Rik	WT	Tet2-/-	0.172121	0.225472	0.389527	1
4930442J19Rik	WT	Tet2-/-	0	0	0	1
4930442L01Rik	WT	Tet2-/-	0	0.0109108	Inf	1
4930443G12Rik	WT	Tet2-/-	0.0262818	0.0151079	-0.798757	1
4930443O20Rik	WT	Tet2-/-	0	0.0289862	Inf	1
4930444A02Rik	WT	Tet2-/-	9.311	9.77271	0.0698231	0.80315
4930444F02Rik	WT	Tet2-/-	0	0	0	1
4930444G20Rik	WT	Tet2-/-	0.0561725	0.0128609	-2.12687	1
4930444M15Rik	WT	Tet2-/-	0	0	0	1
4930444P10Rik	WT	Tet2-/-	0.085836	0.039305	-1.12687	1
4930447A16Rik	WT	Tet2-/-	0	0.187673	Inf	1
4930447C04Rik	WT	Tet2-/-	0	0	0	1
4930447J18Rik	WT	Tet2-/-	0	0	0	1
4930447K03Rik	WT	Tet2-/-	0.784809	0.256866	-1.61132	0.0829
4930447N08Rik	WT	Tet2-/-	0	0	0	1
4930448C13Rik	WT	Tet2-/-	0	0	0	1
4930448F12Rik	WT	Tet2-/-	0	0	0	1
4930448H16Rik	WT	Tet2-/-	0	0	0	1
4930448I06Rik	WT	Tet2-/-	0	0	0	1
4930448I18Rik	WT	Tet2-/-	0	0	0	1
4930448K20Rik	WT	Tet2-/-	0	0	0	1
4930449E01Rik	WT	Tet2-/-	0	0	0	1
4930449E18Rik	WT	Tet2-/-	0	0	0	1
4930449I24Rik	WT	Tet2-/-	0	0	0	1
4930451C15Rik	WT	Tet2-/-	0.345324	0.122805	-1.49158	1
4930451I11Rik	WT	Tet2-/-	0	0	0	1
4930452A19Rik	WT	Tet2-/-	0.524107	0.186213	-1.49291	1
4930452B06Rik	WT	Tet2-/-	1.87535	1.05344	-0.832046	0.0817
4930452G13Rik	WT	Tet2-/-	0.0400289	0	#NAME?	1
4930452N14Rik	WT	Tet2-/-	0	0	0	1
4930453H23Rik	WT	Tet2-/-	0	0.0370066	Inf	1
4930453N24Rik	WT	Tet2-/-	27.5244	30.7599	0.16034	0.56095
4930455B14Rik	WT	Tet2-/-	0	0	0	1
4930455C13Rik	WT	Tet2-/-	0.387824	0.224809	-0.786702	1
4930455C21Rik	WT	Tet2-/-	22.1773	19.8746	-0.158159	0.5609
4930455D15Rik	WT	Tet2-/-	0	0.0142731	Inf	1
4930455F16Rik	WT	Tet2-/-	0	0	0	1
4930455F23Rik	WT	Tet2-/-	9.63573	10.4559	0.117852	0.70625
4930455H04Rik	WT	Tet2-/-	0	0	0	1
4930455J16Rik	WT	Tet2-/-	0	0	0	1
4930456L15Rik	WT	Tet2-/-	0.0448703	0	#NAME?	1
4930458L03Rik	WT	Tet2-/-	0	0	0	1
4930459L07Rik	WT	Tet2-/-	0	0	0	1
4930461G14Rik	WT	Tet2-/-	0	0	0	1
4930465A12Rik	WT	Tet2-/-	0	0	0	1
4930465K10Rik	WT	Tet2-/-	0.241158	0.220298	-0.130518	1
4930465M20Rik	WT	Tet2-/-	0	0	0	1
4930467D21Rik	WT	Tet2-/-	0	0	0	1
4930467E23Rik	WT	Tet2-/-	0.0956965	0.0554595	-0.787032	1
4930467K11Rik	WT	Tet2-/-	0.067584	0.0388503	-0.798757	1
4930468A15Rik	WT	Tet2-/-	0	0	0	1
4930469G21Rik	WT	Tet2-/-	0.0935145	0	#NAME?	1
4930470H14Rik	WT	Tet2-/-	5.85392	5.97888	0.0304717	0.9336
4930470P17Rik	WT	Tet2-/-	0	0	0	1
4930471C04Rik	WT	Tet2-/-	0	0.0543477	Inf	1
4930471G03Rik	WT	Tet2-/-	0	0	0	1
4930471I20Rik	WT	Tet2-/-	0.478624	0.197843	-1.27453	1
4930471M09Rik	WT	Tet2-/-	0.0386175	0.0617564	0.677331	1
4930471M23Rik	WT	Tet2-/-	17.1891	19.8	0.204007	0.43315
4930473A02Rik	WT	Tet2-/-	0.313535	0.419919	0.421485	1
4930473A06Rik	WT	Tet2-/-	0.855244	1.32313	0.629542	0.16115
4930473O22Rik	WT	Tet2-/-	0	0	0	1
4930474G06Rik	WT	Tet2-/-	0	0.0081949	Inf	1
4930474H20Rik	WT	Tet2-/-	0	0	0	1
4930474M22Rik	WT	Tet2-/-	0	0	0	1
4930474N05Rik	WT	Tet2-/-	0	0	0	1
4930474N09Rik	WT	Tet2-/-	0	0.0369516	Inf	1
4930478L05Rik	WT	Tet2-/-	0	0.0240486	Inf	1
4930478P22Rik	WT	Tet2-/-	0	0	0	1
4930479D17Rik	WT	Tet2-/-	0.065439	0.104649	0.677331	1
4930479M11Rik	WT	Tet2-/-	0	0	0	1
4930480E11Rik	WT	Tet2-/-	0	0	0	1
4930480G23Rik	WT	Tet2-/-	0	0	0	1
4930480K15Rik	WT	Tet2-/-	0.233303	0.196707	-0.246154	1
4930480M12Rik	WT	Tet2-/-	0	1.21898	Inf	5e-05
4930481A15Rik	WT	Tet2-/-	0.143122	0.0387967	-1.88324	1
4930483J18Rik	WT	Tet2-/-	0.0888591	0.0630059	-0.496032	1
4930483K19Rik	WT	Tet2-/-	1.1159	1.64972	0.564011	0.81455
4930483O08Rik	WT	Tet2-/-	0.0532943	0.0488078	-0.126868	1
4930486F22Rik	WT	Tet2-/-	0	0.0561842	Inf	1
4930486I03Rik	WT	Tet2-/-	0	0	0	1
4930486L24Rik	WT	Tet2-/-	0.0376518	0	#NAME?	1
4930487D11Rik	WT	Tet2-/-	0	0	0	1
4930487H11Rik	WT	Tet2-/-	0.114465	0.0811614	-0.496037	1
4930488B22Rik	WT	Tet2-/-	0	0	0	1
4930488L21Rik	WT	Tet2-/-	0.0265444	0.0216592	-0.293424	1
4930500F04Rik	WT	Tet2-/-	0	0	0	1
4930500J02Rik	WT	Tet2-/-	0.302163	0.0295163	-3.35574	1
4930500L23Rik	WT	Tet2-/-	0	0	0	1
4930502A04Rik	WT	Tet2-/-	1.23613	0.0914978	-3.75595	0.12655
4930502E09Rik	WT	Tet2-/-	0.079912	0.167003	1.06339	1
4930502E18Rik	WT	Tet2-/-	0.0440615	0.168386	1.93418	1
4930503B20Rik	WT	Tet2-/-	0.210334	0.151907	-0.469495	1
4930503E14Rik	WT	Tet2-/-	0	0	0	1
4930503E24Rik	WT	Tet2-/-	0	0	0	1
4930503H13Rik	WT	Tet2-/-	0	0	0	1
4930503L19Rik	WT	Tet2-/-	14.3317	14.1417	-0.0192509	0.94515
4930503O07Rik	WT	Tet2-/-	0	0	0	1
4930504O13Rik	WT	Tet2-/-	0	0	0	1
4930505A04Rik	WT	Tet2-/-	0	0	0	1
4930505G20Rik	WT	Tet2-/-	0	0	0	1
4930506M07Rik	WT	Tet2-/-	0.0320254	0.101285	1.66114	1
4930507D05Rik	WT	Tet2-/-	0.269663	0.502146	0.896951	0.70975
4930509E16Rik	WT	Tet2-/-	0.222224	0.0772329	-1.52473	1
4930509J09Rik	WT	Tet2-/-	0	0	0	1
4930509K18Rik	WT	Tet2-/-	0	0	0	1
4930511A02Rik	WT	Tet2-/-	0	0	0	1
4930511E03Rik	WT	Tet2-/-	0	0	0	1
4930511I11Rik	WT	Tet2-/-	0	0	0	1
4930511M06Rik	WT	Tet2-/-	1.90139	1.37426	-0.468404	0.30375
4930511M11Rik	WT	Tet2-/-	0.035437	0.0243306	-0.542482	1
4930512B01Rik	WT	Tet2-/-	0.147331	0.032035	-2.20135	1
4930513D17Rik	WT	Tet2-/-	0	0	0	1
4930513N10Rik	WT	Tet2-/-	0.486661	0.829196	0.768795	0.8424
4930513O06Rik	WT	Tet2-/-	0	0	0	1
4930515B02Rik	WT	Tet2-/-	0	0	0	1
4930515G01Rik	WT	Tet2-/-	0.218036	0.601693	1.46446	0.10135
4930515G16Rik	WT	Tet2-/-	0	0	0	1
4930515L03Rik	WT	Tet2-/-	0	0	0	1
4930515L19Rik	WT	Tet2-/-	0	0	0	1
4930517E11Rik	WT	Tet2-/-	0.203015	0	#NAME?	1
4930518P08Rik	WT	Tet2-/-	0	0	0	1
4930519D14Rik	WT	Tet2-/-	0	0	0	1
4930519F09Rik	WT	Tet2-/-	0.720378	0.976092	0.438262	0.4842
4930519F16Rik	WT	Tet2-/-	0.246617	0	#NAME?	1
4930519F24Rik	WT	Tet2-/-	0	0	0	1
4930519G04Rik	WT	Tet2-/-	0.062125	0.0305185	-1.02549	1
4930519H02Rik	WT	Tet2-/-	0	0	0	1
4930520O04Rik	WT	Tet2-/-	1.77757	1.36241	-0.383743	0.8036
4930520P13Rik	WT	Tet2-/-	0	0	0	1
4930521A18Rik	WT	Tet2-/-	0	0	0	1
4930521E06Rik	WT	Tet2-/-	0	0	0	1
4930522H14Rik	WT	Tet2-/-	0.0535323	0	#NAME?	1
4930522O17Rik	WT	Tet2-/-	0	0	0	1
4930523C07Rik	WT	Tet2-/-	2.32744	13.7653	2.56422	5e-05
4930523O13Rik	WT	Tet2-/-	0	0	0	1
4930524B15Rik	WT	Tet2-/-	0.0250769	0	#NAME?	1
4930524C18Rik	WT	Tet2-/-	0	0	0	1
4930524E20Rik	WT	Tet2-/-	0	0	0	1
4930524L23Rik	WT	Tet2-/-	0.210163	0.244809	0.220144	1
4930524N10Rik	WT	Tet2-/-	0	0	0	1
4930524O05Rik	WT	Tet2-/-	0	0	0	1
4930524O08Rik	WT	Tet2-/-	0	0	0	1
4930525D18Rik	WT	Tet2-/-	0.108049	0.104152	-0.0529961	1
4930525F21Rik	WT	Tet2-/-	1.89667	0.367238	-2.36868	0.1643
4930525G20Rik	WT	Tet2-/-	0.0536004	0.100716	0.909975	1
4930525M21Rik	WT	Tet2-/-	0	0	0	1
4930526D03Rik	WT	Tet2-/-	0	0	0	1
4930526I15Rik	WT	Tet2-/-	0	0	0	1
4930526L06Rik	WT	Tet2-/-	0.0969213	0	#NAME?	1
4930527F14Rik	WT	Tet2-/-	0	0.0677908	Inf	1
4930527G23Rik	WT	Tet2-/-	0	0	0	1
4930528A17Rik	WT	Tet2-/-	0.309496	0.406715	0.394097	1
4930528D03Rik	WT	Tet2-/-	0.229217	0.298846	0.382689	1
4930528F23Rik	WT	Tet2-/-	0.19358	0.0239572	-3.01439	1
4930528P14Rik	WT	Tet2-/-	0	0	0	1
4930529C04Rik	WT	Tet2-/-	0.0105361	0.00605663	-0.798757	1
4930529F22Rik	WT	Tet2-/-	0	0	0	1
4930529F24Rik	WT	Tet2-/-	0	0	0	1
4930529K09Rik	WT	Tet2-/-	0	0	0	1
4930529L06Rik	WT	Tet2-/-	0	0	0	1
4930529M08Rik	WT	Tet2-/-	0.135779	0.0826334	-0.716461	1
4930533B01Rik	WT	Tet2-/-	0.0533589	0.0244335	-1.12687	1
4930533P14Rik	WT	Tet2-/-	0	0	0	1
4930534B04Rik	WT	Tet2-/-	2.64122	3.96671	0.586738	0.11105
4930538K18Rik	WT	Tet2-/-	0.337406	0.101761	-1.72931	1
4930539C22Rik	WT	Tet2-/-	0	0	0	1
4930539E08Rik	WT	Tet2-/-	0.025993	0.0311287	0.260119	1
4930539J05Rik	WT	Tet2-/-	4.83223	7.1	0.55513	0.3266
4930539M17Rik	WT	Tet2-/-	0	0	0	1
4930539N22Rik	WT	Tet2-/-	0	0	0	1
4930540M03Rik	WT	Tet2-/-	0	0	0	1
4930542C21Rik	WT	Tet2-/-	0	0	0	1
4930542D17Rik	WT	Tet2-/-	0	0	0	1
4930542H20Rik	WT	Tet2-/-	0	0	0	1
4930542N07Rik	WT	Tet2-/-	0	0	0	1
4930543E12Rik	WT	Tet2-/-	0	0	0	1
4930544D05Rik	WT	Tet2-/-	0	0	0	1
4930544G11Rik	WT	Tet2-/-	0	0	0	1
4930544M13Rik	WT	Tet2-/-	0	0	0	1
4930544O15Rik	WT	Tet2-/-	0.0717073	0.208367	1.53893	1
4930545E07Rik	WT	Tet2-/-	0	0	0	1
4930545H06Rik	WT	Tet2-/-	0	0	0	1
4930545L23Rik	WT	Tet2-/-	0.0152548	0.0487903	1.67733	1
4930546C10Rik	WT	Tet2-/-	0.0207782	0.0264688	0.34922	1
4930546K05Rik	WT	Tet2-/-	0.0105108	0.0107666	0.034687	1
4930547C10Rik	WT	Tet2-/-	0.0200309	0.0163445	-0.293424	1
4930547E08Rik	WT	Tet2-/-	0.208252	0.379836	0.867046	1
4930547E14Rik	WT	Tet2-/-	0	0	0	1
4930547N16Rik	WT	Tet2-/-	5.30804	6.66567	0.328571	0.28505
4930548G14Rik	WT	Tet2-/-	0	0	0	1
4930548H24Rik	WT	Tet2-/-	0.0573358	0.0752106	0.3915	1
4930548J01Rik	WT	Tet2-/-	0	0	0	1
4930548K13Rik	WT	Tet2-/-	0	0	0	1
4930549C01Rik	WT	Tet2-/-	0	0	0	1
4930549G23Rik	WT	Tet2-/-	0.427925	0.705519	0.721327	0.6945
4930550C14Rik	WT	Tet2-/-	0.866634	0.306172	-1.50108	0.0728
4930550L24Rik	WT	Tet2-/-	0	0	0	1
4930552N02Rik	WT	Tet2-/-	0	0	0	1
4930552P12Rik	WT	Tet2-/-	0.0650848	0.0156669	-2.0546	1
4930553E22Rik	WT	Tet2-/-	0	0	0	1
4930554C24Rik	WT	Tet2-/-	0	0	0	1
4930555B11Rik	WT	Tet2-/-	0	0	0	1
4930555G01Rik	WT	Tet2-/-	0.0849719	1.42157	4.06435	0.0069
4930555I21Rik	WT	Tet2-/-	0	0.00926088	Inf	1
4930556C24Rik	WT	Tet2-/-	0	0	0	1
4930556G01Rik	WT	Tet2-/-	0	0	0	1
4930556J02Rik	WT	Tet2-/-	0	0	0	1
4930556M19Rik	WT	Tet2-/-	0.0740102	0.322957	2.12555	1
4930556N09Rik	WT	Tet2-/-	0	0	0	1
4930557A04Rik	WT	Tet2-/-	0	0	0	1
4930557J02Rik	WT	Tet2-/-	0	0.0479582	Inf	1
4930558C23Rik	WT	Tet2-/-	0	0	0	1
4930558G05Rik	WT	Tet2-/-	0	0	0	1
4930558J18Rik	WT	Tet2-/-	2.13843	1.65918	-0.36608	0.4404
4930558K02Rik	WT	Tet2-/-	0.10192	0.0259765	-1.97215	1
4930562C15Rik	WT	Tet2-/-	7.31273	6.82252	-0.100106	0.7841
4930562F07Rik	WT	Tet2-/-	0.471737	3.19023	2.75761	0.21525
4930563D23Rik	WT	Tet2-/-	0	0	0	1
4930563E18Rik	WT	Tet2-/-	0.0259894	0	#NAME?	1
4930563E22Rik	WT	Tet2-/-	0.763921	0.746835	-0.0326342	0.9762
4930563F08Rik	WT	Tet2-/-	0	0	0	1
4930563M20Rik	WT	Tet2-/-	0	0.101532	Inf	1
4930564B18Rik	WT	Tet2-/-	0	0	0	1
4930564D02Rik	WT	Tet2-/-	0	0.0378291	Inf	1
4930564G21Rik	WT	Tet2-/-	0.067584	0.177355	1.39188	1
4930564K09Rik	WT	Tet2-/-	0.0546521	0.0484208	-0.17465	1
4930565A17	WT	Tet2-/-	0	0	0	1
4930565D16Rik	WT	Tet2-/-	0	0	0	1
4930565N06Rik	WT	Tet2-/-	2.94742	1.67961	-0.811325	0.6237
4930567H12Rik	WT	Tet2-/-	0	0	0	1
4930567H17Rik	WT	Tet2-/-	0	0	0	1
4930567J20Rik	WT	Tet2-/-	0	0	0	1
4930567K20Rik	WT	Tet2-/-	0	0	0	1
4930568D16Rik	WT	Tet2-/-	0	0	0	1
4930568E12Rik	WT	Tet2-/-	0	0	0	1
4930568G15Rik	WT	Tet2-/-	0	0	0	1
4930568K20Rik	WT	Tet2-/-	0.0622523	0	#NAME?	1
4930570G19Rik	WT	Tet2-/-	2.9789	2.22635	-0.420099	0.47085
4930571K23Rik	WT	Tet2-/-	0	0	0	1
4930572J05Rik	WT	Tet2-/-	9.1708	13.7705	0.586462	0.07515
4930572K03Rik	WT	Tet2-/-	0	0	0	1
4930572O13Rik	WT	Tet2-/-	0	0	0	1
4930573O16Rik	WT	Tet2-/-	0	0	0	1
4930578C19Rik	WT	Tet2-/-	0	0	0	1
4930578E11Rik	WT	Tet2-/-	0	0	0	1
4930578I06Rik	WT	Tet2-/-	0	0.0433287	Inf	1
4930578M01Rik	WT	Tet2-/-	0.487182	1.26648	1.3783	0.07715
4930578N16Rik	WT	Tet2-/-	2.80792	2.36827	-0.245667	0.59455
4930578N18Rik	WT	Tet2-/-	0	0	0	1
4930579C15Rik	WT	Tet2-/-	0.17995	0.223324	0.311538	1
4930579F01Rik	WT	Tet2-/-	0	0	0	1
4930579G18Rik	WT	Tet2-/-	2.19361	1.45346	-0.59382	0.80395
4930579G22Rik	WT	Tet2-/-	2.25868	1.1061	-1.03	0.1555
4930579G24Rik	WT	Tet2-/-	6.33586	7.40877	0.225695	0.50945
4930579K19Rik	WT	Tet2-/-	0.23137	0.657997	1.50788	0.1146
4930581F22Rik	WT	Tet2-/-	0.969563	0.359901	-1.42974	0.43145
4930583H14Rik	WT	Tet2-/-	0.274127	0.292898	0.0955543	1
4930583K01Rik	WT	Tet2-/-	0.0648389	0	#NAME?	1
4930583P06Rik	WT	Tet2-/-	0.0663055	0	#NAME?	1
4930584F24Rik	WT	Tet2-/-	0	0	0	1
4930588N13Rik	WT	Tet2-/-	0.316037	0.171308	-0.8835	1
4930590J08Rik	WT	Tet2-/-	0.0605367	0.0540791	-0.16274	1
4930590L20Rik	WT	Tet2-/-	0	0.0104614	Inf	1
4930591A17Rik	WT	Tet2-/-	0	0	0	1
4930592A05Rik	WT	Tet2-/-	0.118373	0.0895442	-0.402666	1
4930592I03Rik	WT	Tet2-/-	0.0447856	0	#NAME?	1
4930593A02Rik	WT	Tet2-/-	0	0	0	1
4930593C16Rik	WT	Tet2-/-	0	0	0	1
4930594C11Rik	WT	Tet2-/-	0.0894683	0.05185	-0.787032	1
4930595M18Rik	WT	Tet2-/-	0	0	0	1
4930596D02Rik	WT	Tet2-/-	0	0	0	1
4930596M17Rik	WT	Tet2-/-	0	0	0	1
4930597G03Rik	WT	Tet2-/-	0	0	0	1
4930598F16Rik	WT	Tet2-/-	0	0	0	1
4930599N23Rik	WT	Tet2-/-	0.125937	0.15947	0.340574	1
4931402G19Rik	WT	Tet2-/-	0.140853	0.149706	0.0879329	1
4931403E22Rik	WT	Tet2-/-	2.15709	0.527063	-2.03304	0.6471
4931403G20Rik	WT	Tet2-/-	0.0293259	0.0134212	-1.12766	1
4931406B18Rik	WT	Tet2-/-	0.0303004	0	#NAME?	1
4931406C07Rik	WT	Tet2-/-	37.0365	25.1235	-0.55991	0.15395
4931406H21Rik	WT	Tet2-/-	0.0408223	0.156521	1.93892	1
4931406P16Rik	WT	Tet2-/-	28.3241	28.4074	0.0042367	0.9868
4931407G18Rik	WT	Tet2-/-	0	0	0	1
4931408A02Rik	WT	Tet2-/-	1.38113	1.97957	0.519341	0.28885
4931408C20Rik	WT	Tet2-/-	0	0	0	1
4931408D14Rik	WT	Tet2-/-	0.0645932	0.0746365	0.208497	1
4931409K22Rik	WT	Tet2-/-	0	0	0	1
4931414P19Rik	WT	Tet2-/-	3.63537	3.57891	-0.022581	0.95145
4931417E11Rik	WT	Tet2-/-	0	0	0	1
4931417G12Rik	WT	Tet2-/-	0.418902	0.989209	1.23966	0.0887
4931419H13Rik	WT	Tet2-/-	0	0.0262137	Inf	1
4931420L22Rik	WT	Tet2-/-	0	0	0	1
4931423N10Rik	WT	Tet2-/-	0.15028	0.0711371	-1.07898	1
4931428F04Rik	WT	Tet2-/-	4.46288	7.66893	0.781049	0.04735
4931428L18Rik	WT	Tet2-/-	0	0	0	1
4931429I11Rik	WT	Tet2-/-	0.0122397	0	#NAME?	1
4931429L15Rik	WT	Tet2-/-	0.0480191	0.0109942	-2.12687	1
4931429P17Rik	WT	Tet2-/-	0	0	0	1
4931430N09Rik	WT	Tet2-/-	0	0	0	1
4931431B13Rik	WT	Tet2-/-	0	0	0	1
4931431C16Rik	WT	Tet2-/-	0.0960982	0.10286	0.0980975	1
4931431F19Rik	WT	Tet2-/-	0	0	0	1
4931440F15Rik	WT	Tet2-/-	0.0400865	0.00656372	-2.61053	1
4931440J10Rik	WT	Tet2-/-	0.0510475	0.081634	0.677331	1
4931440L10Rik	WT	Tet2-/-	0.139907	0.0659332	-1.08539	1
4931440P22Rik	WT	Tet2-/-	0.472774	0.390562	-0.275598	1
4932411E22Rik	WT	Tet2-/-	0	0	0	1
4932411G14Rik	WT	Tet2-/-	0	0	0	1
4932411L15	WT	Tet2-/-	2.54997	2.12531	-0.262807	0.50005
4932411N23Rik	WT	Tet2-/-	0.0109543	0	#NAME?	1
4932412D23Rik	WT	Tet2-/-	0	0.0103307	Inf	1
4932412H11Rik	WT	Tet2-/-	0.115123	0.0962999	-0.257574	1
4932413F04Rik	WT	Tet2-/-	0	0.0280422	Inf	1
4932414J04Rik	WT	Tet2-/-	0.0245393	0.00705313	-1.79876	1
4932414N04Rik	WT	Tet2-/-	0	0.010441	Inf	1
4932415G12Rik	WT	Tet2-/-	2.57897	1.67474	-0.622856	0.1035
4932415M13Rik	WT	Tet2-/-	0.0197062	0.139853	2.82719	1
4932416H05Rik	WT	Tet2-/-	1.35839	1.46422	0.108235	0.91505
4932416K20Rik	WT	Tet2-/-	0	0	0	1
4932418E24Rik	WT	Tet2-/-	0.0866749	0.006847	-3.66207	1
4932425I24Rik	WT	Tet2-/-	0.0789264	0.029758	-1.40723	1
4932429P05Rik	WT	Tet2-/-	0	0	0	1
4932435O22Rik	WT	Tet2-/-	0.0247215	0	#NAME?	1
4932438A13Rik	WT	Tet2-/-	11.1884	9.12651	-0.293871	0.2349
4932438H23Rik	WT	Tet2-/-	0.919642	0.388419	-1.24346	0.0502
4932441B19Rik	WT	Tet2-/-	0	0	0	1
4932441J04Rik	WT	Tet2-/-	0.285941	0.261965	-0.126344	1
4932443I19Rik	WT	Tet2-/-	0.700996	0.451095	-0.635974	0.4718
4932702P03Rik	WT	Tet2-/-	0	0.187962	Inf	1
4933400A11Rik	WT	Tet2-/-	0	0	0	1
4933400B14Rik	WT	Tet2-/-	0	0	0	1
4933400C05Rik	WT	Tet2-/-	0.0386175	0	#NAME?	1
4933400C23	WT	Tet2-/-	0	0	0	1
4933400F21Rik	WT	Tet2-/-	0.0102887	0.043446	2.07816	1
4933400L20Rik	WT	Tet2-/-	0	0	0	1
4933401B06Rik	WT	Tet2-/-	0	0	0	1
4933401D09Rik	WT	Tet2-/-	0.109806	0.0179796	-2.61053	1
4933401H06Rik	WT	Tet2-/-	0	0	0	1
4933401P06Rik	WT	Tet2-/-	0.0544837	0	#NAME?	1
4933402C06Rik	WT	Tet2-/-	0	0	0	1
4933402D24Rik	WT	Tet2-/-	0.616647	0.590486	-0.0625418	0.9237
4933402E13Rik	WT	Tet2-/-	0	0	0	1
4933402J07Rik	WT	Tet2-/-	0	0	0	1
4933402J10Rik	WT	Tet2-/-	0	0	0	1
4933402J15Rik	WT	Tet2-/-	0.024079	0	#NAME?	1
4933402N03Rik	WT	Tet2-/-	0	0	0	1
4933402N22Rik	WT	Tet2-/-	0	0	0	1
4933402P03Rik	WT	Tet2-/-	0	0	0	1
4933403F05Rik	WT	Tet2-/-	17.8267	14.7071	-0.277521	0.2641
4933403G14Rik	WT	Tet2-/-	0.144529	0.112633	-0.359736	1
4933403O03Rik	WT	Tet2-/-	0.0273466	0	#NAME?	1
4933403O08Rik	WT	Tet2-/-	0.0600861	0	#NAME?	1
4933404G15Rik	WT	Tet2-/-	0	0	0	1
4933404K08Rik	WT	Tet2-/-	0.107352	0.0911682	-0.235743	1
4933404M02Rik	WT	Tet2-/-	1.05784	1.01842	-0.0547904	0.96875
4933404O12Rik	WT	Tet2-/-	5.81413	8.93668	0.620174	0.0319
4933405D12Rik	WT	Tet2-/-	0.280513	0.36205	0.36812	1
4933405E24Rik	WT	Tet2-/-	0	0	0	1
4933405L10Rik	WT	Tet2-/-	0.343841	0.22667	-0.601147	1
4933405O20Rik	WT	Tet2-/-	0	0	0	1
4933406C10Rik	WT	Tet2-/-	0.190534	0.224378	0.235884	1
4933406D12Rik	WT	Tet2-/-	0	0	0	1
4933406F09Rik	WT	Tet2-/-	0	0	0	1
4933406G16Rik	WT	Tet2-/-	0.0652437	0.0332584	-0.97212	1
4933406I18Rik	WT	Tet2-/-	0.37628	0.0239684	-3.9726	1
4933406J08Rik	WT	Tet2-/-	0	0	0	1
4933406J10Rik	WT	Tet2-/-	0.0449004	0.045993	0.034687	1
4933406K04Rik	WT	Tet2-/-	0	0	0	1
4933406M09Rik	WT	Tet2-/-	0.100983	0.0257383	-1.97212	1
4933407C03Rik	WT	Tet2-/-	16.7719	15.1089	-0.150649	0.5487
4933407E24Rik	WT	Tet2-/-	0.13676	0.045666	-1.58245	1
4933407G14Rik	WT	Tet2-/-	0.0331404	0	#NAME?	1
4933407H18Rik	WT	Tet2-/-	7.69193	6.11936	-0.329966	0.21835
4933407I05Rik	WT	Tet2-/-	0	0	0	1
4933407K13Rik	WT	Tet2-/-	2.10632	2.51825	0.257701	0.5095
4933407L21Rik	WT	Tet2-/-	4.89364	1.89535	-1.36844	0.00925
4933407P14Rik	WT	Tet2-/-	0	0	0	1
4933408B17Rik	WT	Tet2-/-	0.825375	0.665743	-0.310085	0.5938
4933408J17Rik	WT	Tet2-/-	0.0213836	0.0467741	1.1292	1
4933408N05Rik	WT	Tet2-/-	0.229527	0.226306	-0.0203891	1
4933409G03Rik	WT	Tet2-/-	0	0	0	1
4933409K07Rik	WT	Tet2-/-	0	0	0	1
4933411E08Rik	WT	Tet2-/-	0	0.0403066	Inf	1
4933411G06Rik	WT	Tet2-/-	0	0	0	1
4933411G11Rik	WT	Tet2-/-	0	0	0	1
4933411K16Rik	WT	Tet2-/-	0.264246	0.398911	0.594184	1
4933411K20Rik	WT	Tet2-/-	9.52329	10.7735	0.177957	0.50745
4933412E12Rik	WT	Tet2-/-	2.16113	2.24893	0.0574539	0.90375
4933412E24Rik	WT	Tet2-/-	0	0	0	1
4933412O06Rik	WT	Tet2-/-	0	0	0	1
4933413G19Rik	WT	Tet2-/-	0	0.0661265	Inf	1
4933413J09Rik	WT	Tet2-/-	0.049676	0.0831074	0.742426	1
4933413L06Rik	WT	Tet2-/-	0	0	0	1
4933415F23Rik	WT	Tet2-/-	0	0.0127875	Inf	1
4933416C03Rik	WT	Tet2-/-	0	0	0	1
4933416E03Rik	WT	Tet2-/-	0	0	0	1
4933416I08Rik	WT	Tet2-/-	0	0	0	1
4933416M06Rik	WT	Tet2-/-	0	0	0	1
4933416M07Rik	WT	Tet2-/-	0	0	0	1
4933417A18Rik	WT	Tet2-/-	0	0	0	1
4933417D19Rik	WT	Tet2-/-	0.205247	0.606036	1.56204	0.5729
4933417E11Rik	WT	Tet2-/-	0	0	0	1
4933417G07Rik	WT	Tet2-/-	0	0.0266295	Inf	1
4933417O13Rik	WT	Tet2-/-	0	0	0	1
4933421E11Rik	WT	Tet2-/-	12.0336	13.9416	0.212327	0.4939
4933421I07Rik	WT	Tet2-/-	0	0	0	1
4933421O10Rik	WT	Tet2-/-	1.71688	2.05537	0.25961	0.5175
4933422A05Rik	WT	Tet2-/-	0.0764152	0.0699823	-0.126868	1
4933422H20Rik	WT	Tet2-/-	0.0202879	0.0207816	0.034687	1
4933424B01Rik	WT	Tet2-/-	20.021	24.6603	0.300674	0.244
4933424G05Rik	WT	Tet2-/-	0.0285602	0.210918	2.8846	1
4933424G06Rik	WT	Tet2-/-	0.19965	0.0873526	-1.19255	1
4933425H06Rik	WT	Tet2-/-	0.0628926	0.0513181	-0.293424	1
4933425L06Rik	WT	Tet2-/-	0.022534	0.112572	2.32067	1
4933425O20Rik	WT	Tet2-/-	0.600836	0.179917	-1.73964	0.0875
4933426D04Rik	WT	Tet2-/-	0.0446146	0.117047	1.3915	1
4933426M11Rik	WT	Tet2-/-	36.1874	28.8987	-0.324482	0.1856
4933427D06Rik	WT	Tet2-/-	0.0509184	0.0333493	-0.610531	1
4933427D14Rik	WT	Tet2-/-	5.04368	5.35386	0.0861028	0.77445
4933427E11Rik	WT	Tet2-/-	0.0871629	0.0762014	-0.193896	1
4933427E13Rik	WT	Tet2-/-	0	0	0	1
4933427G17Rik	WT	Tet2-/-	0.130613	0.148185	0.182097	1
4933427I22Rik	WT	Tet2-/-	0	0	0	1
4933428C19Rik	WT	Tet2-/-	0	0	0	1
4933429K18Rik	WT	Tet2-/-	0	0	0	1
4933429O19Rik	WT	Tet2-/-	0	0	0	1
4933430H15Rik	WT	Tet2-/-	0.065825	0.014105	-2.22243	1
4933430H16Rik	WT	Tet2-/-	0	0	0	1
4933430I17Rik	WT	Tet2-/-	0.350052	0.299597	-0.224548	1
4933430M04Rik	WT	Tet2-/-	0	0.0374077	Inf	1
4933430N04Rik	WT	Tet2-/-	0	0	0	1
4933431E20Rik	WT	Tet2-/-	31.6037	15.7927	-1.00084	0.00635
4933431G14Rik	WT	Tet2-/-	0	0.0434755	Inf	1
4933432B09Rik	WT	Tet2-/-	0.505888	0.885225	0.807227	0.09535
4933432G23Rik	WT	Tet2-/-	0	0	0	1
4933432I03Rik	WT	Tet2-/-	0	0	0	1
4933432I09Rik	WT	Tet2-/-	0.106107	0.145004	0.450576	1
4933433C11Rik	WT	Tet2-/-	0	0.0493177	Inf	1
4933433F19Rik	WT	Tet2-/-	0	0	0	1
4933433G15Rik	WT	Tet2-/-	0.407226	0.177262	-1.19995	1
4933433G19Rik	WT	Tet2-/-	0.505236	0.0984735	-2.35915	0.48
4933433H22Rik	WT	Tet2-/-	0	0.022657	Inf	1
4933433P14Rik	WT	Tet2-/-	11.9884	8.71218	-0.460536	0.116
4933434E20Rik	WT	Tet2-/-	49.8582	47.7986	-0.0608621	0.8121
4933434I20Rik	WT	Tet2-/-	0	0	0	1
4933436C20Rik	WT	Tet2-/-	1.14094	0.714262	-0.675703	0.29985
4933436E23Rik	WT	Tet2-/-	0	0	0	1
4933436H12Rik	WT	Tet2-/-	0	0	0	1
4933436I01Rik	WT	Tet2-/-	0	0	0	1
4933437F05Rik	WT	Tet2-/-	0.240227	0.427138	0.830306	1
4933438B17Rik	WT	Tet2-/-	0	0	0	1
4933438K21Rik	WT	Tet2-/-	0.082661	0.0270696	-1.61053	1
4933439C10Rik	WT	Tet2-/-	3.66455	3.07818	-0.251557	0.7937
4933439F18Rik	WT	Tet2-/-	13.0925	8.23694	-0.668564	0.0146
4933439K11Rik	WT	Tet2-/-	0	0	0	1
4933440J02Rik	WT	Tet2-/-	0	0	0	1
4933440M02Rik	WT	Tet2-/-	0	0.0136877	Inf	1
5031410I06Rik	WT	Tet2-/-	0.0127796	0	#NAME?	1
5031414D18Rik	WT	Tet2-/-	0.1649	0.07232	-1.18913	1
5031425E22Rik	WT	Tet2-/-	3.19847	5.08282	0.668248	0.06965
5031425F14Rik	WT	Tet2-/-	0	0	0	1
5031426D15Rik	WT	Tet2-/-	0.0861584	0.0277117	-1.63649	1
5031434C07Rik	WT	Tet2-/-	0.0231381	0	#NAME?	1
5031434O11Rik	WT	Tet2-/-	1.29806	0.671896	-0.950052	0.74845
5031439G07Rik	WT	Tet2-/-	17.0382	19.1307	0.167111	0.5061
5033403H07Rik	WT	Tet2-/-	0	0	0	1
5033404E19Rik	WT	Tet2-/-	0	0	0	1
5033406O09Rik	WT	Tet2-/-	0	0	0	1
5033411D12Rik	WT	Tet2-/-	2.2776	0.451589	-2.33443	0.0009
5033414D02Rik	WT	Tet2-/-	51.4231	45.8006	-0.167051	0.5549
5133401N09Rik	WT	Tet2-/-	8.57134	10.9939	0.359114	0.2908
5330411J11Rik	WT	Tet2-/-	0	0	0	1
5330413P13Rik	WT	Tet2-/-	0.778915	0.306194	-1.34702	0.02665
5330417C22Rik	WT	Tet2-/-	0.0365514	0.00645438	-2.50158	1
5330426P16Rik	WT	Tet2-/-	1.48213	1.20505	-0.298579	0.58075
5330434G04Rik	WT	Tet2-/-	0.937308	0.904837	-0.0508648	0.9195
5330437I02Rik	WT	Tet2-/-	0.144222	0.19517	0.43644	1
5330439B14Rik	WT	Tet2-/-	0	0	0	1
5430401F13Rik	WT	Tet2-/-	0	0	0	1
5430402E10Rik	WT	Tet2-/-	0	0	0	1
5430402O13Rik	WT	Tet2-/-	2.32765	1.13501	-1.03617	0.14025
5430403N17	WT	Tet2-/-	0.0711272	0.0257361	-1.46661	1
5430405G05Rik	WT	Tet2-/-	0.884762	0.371517	-1.25186	0.0816
5430405H02Rik	WT	Tet2-/-	4.8405	3.33537	-0.537308	0.5492
5430407P10Rik	WT	Tet2-/-	0.152808	0.231709	0.600595	1
5430411K18Rik	WT	Tet2-/-	3.84343	3.78299	-0.0228676	0.9345
5430416N02Rik	WT	Tet2-/-	13.0009	16.7683	0.367125	0.37195
5430416O09Rik	WT	Tet2-/-	0.00902965	0	#NAME?	1
5430417L22Rik	WT	Tet2-/-	24.794	16.7163	-0.568739	0.0314
5430419D17Rik	WT	Tet2-/-	0	0	0	1
5430421F17Rik	WT	Tet2-/-	0	0	0	1
5430421N21Rik	WT	Tet2-/-	0	0	0	1
5430425J12Rik	WT	Tet2-/-	0	0	0	1
5430427M07Rik	WT	Tet2-/-	0	0	0	1
5430427O19Rik	WT	Tet2-/-	0.101677	0.057414	-0.82452	1
5430428K19Rik	WT	Tet2-/-	0	0.102636	Inf	1
5430434I15Rik	WT	Tet2-/-	0	0	0	1
5430435G22Rik	WT	Tet2-/-	1.66157	0.834078	-0.994291	0.0547
5430437J10Rik	WT	Tet2-/-	0	0	0	1
5430437P03Rik	WT	Tet2-/-	32.0796	38.1635	0.25054	0.34525
5430440P10Rik	WT	Tet2-/-	0	0	0	1
5530400C23Rik	WT	Tet2-/-	0	0	0	1
5530401A14Rik	WT	Tet2-/-	0	0	0	1
5530601H04Rik	WT	Tet2-/-	2.88567	3.3508	0.215601	0.53305
5730403B10Rik	WT	Tet2-/-	30.3813	23.5337	-0.368454	0.19755
5730403I07Rik	WT	Tet2-/-	0.12003	0.0110303	-3.44385	1
5730405O15Rik	WT	Tet2-/-	1.40168	0.646693	-1.116	0.12605
5730408K05Rik	WT	Tet2-/-	3.91146	5.26104	0.427638	0.5281
5730409E04Rik	WT	Tet2-/-	4.95013	1.11926	-2.14492	5e-05
5730412P04Rik	WT	Tet2-/-	0.14279	0.129704	-0.138676	1
5730416F02Rik	WT	Tet2-/-	0	0	0	1
5730419I09Rik	WT	Tet2-/-	5.64908	8.31095	0.556998	0.05005
5730420D15Rik	WT	Tet2-/-	0.0461302	0	#NAME?	1
5730422E09Rik	WT	Tet2-/-	0.0582549	0.0371046	-0.65078	1
5730435O14Rik	WT	Tet2-/-	0	0	0	1
5730437N04Rik	WT	Tet2-/-	107.011	91.4763	-0.226294	0.3645
5730455O13Rik	WT	Tet2-/-	10.3821	11.0423	0.088948	0.7929
5730455P16Rik	WT	Tet2-/-	20.9636	12.3537	-0.76295	0.00255
5730457N03Rik	WT	Tet2-/-	0	0	0	1
5730460C07Rik	WT	Tet2-/-	0	0	0	1
5730469M10Rik	WT	Tet2-/-	39.8643	27.9848	-0.510453	0.058
5730480H06Rik	WT	Tet2-/-	2.59	1.81229	-0.515136	0.34455
5730494M16Rik	WT	Tet2-/-	12.5545	14.3478	0.192627	0.46915
5730494N06Rik	WT	Tet2-/-	42.2565	29.6746	-0.509944	0.0542
5730507C01Rik	WT	Tet2-/-	1.578	1.73305	0.135217	0.7737
5730508B09Rik	WT	Tet2-/-	2.14669	1.4553	-0.560801	0.28265
5730522E02Rik	WT	Tet2-/-	0.0334447	0	#NAME?	1
5730528L13Rik	WT	Tet2-/-	18.9801	18.8956	-0.00643957	0.98075
5730559C18Rik	WT	Tet2-/-	0.572471	1.73726	1.60154	0.0042
5730577I03Rik	WT	Tet2-/-	2.71861	2.05825	-0.401453	0.34885
5730590G19Rik	WT	Tet2-/-	2.32154	4.66658	1.00729	0.00875
5830403L16Rik	WT	Tet2-/-	0.0241787	0	#NAME?	1
5830403M04Rik	WT	Tet2-/-	0	0	0	1
5830405N20Rik	WT	Tet2-/-	0	0.024102	Inf	1
5830411N06Rik	WT	Tet2-/-	0	0	0	1
5830415F09Rik	WT	Tet2-/-	1.93323	3.83228	0.987188	0.0419
5830416I19Rik	WT	Tet2-/-	0	0	0	1
5830416P10Rik	WT	Tet2-/-	0.0310754	0.0621422	0.999801	1
5830417I10Rik	WT	Tet2-/-	0.308101	0.587711	0.931706	0.0569
5830418K08Rik	WT	Tet2-/-	8.25495	9.22265	0.159921	0.70625
5830418P13Rik	WT	Tet2-/-	0	0	0	1
5830428M24Rik	WT	Tet2-/-	0	0	0	1
5830432E09Rik	WT	Tet2-/-	0.063266	0.0609307	-0.0542597	1
5830433M19Rik	WT	Tet2-/-	9.12158	9.1454	0.0037628	0.9908
5830473C10Rik	WT	Tet2-/-	0.0388144	0	#NAME?	1
5930403L14Rik	WT	Tet2-/-	0.726862	0.119555	-2.60401	0.001
5930412G12Rik	WT	Tet2-/-	0.123692	0.00915567	-3.75595	1
5930416I19Rik	WT	Tet2-/-	15.0208	20.9727	0.481554	0.1032
5930434B04Rik	WT	Tet2-/-	16.1595	20.2926	0.328575	0.26075
5930438M14	WT	Tet2-/-	0.066745	0.0160666	-2.0546	1
6030405A18Rik	WT	Tet2-/-	9.0802	0.245065	-5.21149	5e-05
6030407O03Rik	WT	Tet2-/-	0.0658576	0.0982024	0.576409	1
6030408B16Rik	WT	Tet2-/-	0	0.0114308	Inf	1
6030419C18Rik	WT	Tet2-/-	5.26024	6.67575	0.343803	0.3116
6030422M02Rik	WT	Tet2-/-	1.42411	1.49056	0.0657915	0.89005
6030429G01Rik	WT	Tet2-/-	0.513677	1.37908	1.42477	0.02205
6030440G07Rik	WT	Tet2-/-	0.157773	0.216849	0.458837	1
6030446N20Rik	WT	Tet2-/-	10.1603	6.44008	-0.657799	0.03125
6030458C11Rik	WT	Tet2-/-	13.0418	12.6123	-0.0483132	0.858
6030466F02Rik	WT	Tet2-/-	0	0	0	1
6030468B19Rik	WT	Tet2-/-	0	0.023063	Inf	1
6030498E09Rik	WT	Tet2-/-	0.152254	0.11892	-0.356489	1
6230400D17Rik	WT	Tet2-/-	0.755366	0.593717	-0.3474	0.90675
6230409E13Rik	WT	Tet2-/-	5.44419	9.17305	0.752686	0.00445
6230427J02Rik	WT	Tet2-/-	0.47186	0.473419	0.00475857	1
6330403A02Rik	WT	Tet2-/-	0.0414394	0.0341962	-0.277168	1
6330403K07Rik	WT	Tet2-/-	3.82452	9.29751	1.28157	0.0014
6330406I15Rik	WT	Tet2-/-	0.289469	0.0360632	-3.00481	1
6330407A03Rik	WT	Tet2-/-	0	0.0245917	Inf	1
6330407J23Rik	WT	Tet2-/-	6.40192	7.78549	0.282283	0.32665
6330408A02Rik	WT	Tet2-/-	3.44219	3.92562	0.189594	0.81155
6330409D20Rik	WT	Tet2-/-	0.0481609	0.100655	1.06348	1
6330409N04Rik	WT	Tet2-/-	13.782	12.5994	-0.129431	0.68115
6330410L21Rik	WT	Tet2-/-	0	0	0	1
6330415B21Rik	WT	Tet2-/-	0.0784765	0.010001	-2.97212	1
6330416G13Rik	WT	Tet2-/-	4.13932	2.92283	-0.502029	0.14325
6330418K02Rik	WT	Tet2-/-	4.72679	3.49959	-0.433678	0.6658
6330439K17Rik	WT	Tet2-/-	2.17335	1.73528	-0.324752	0.32505
6330503K22Rik	WT	Tet2-/-	7.76816	9.6715	0.316166	0.2522
6330512M04Rik	WT	Tet2-/-	3.81698	2.63591	-0.534131	0.1444
6330527O06Rik	WT	Tet2-/-	0	0	0	1
6330545A04Rik	WT	Tet2-/-	0.823052	1.14964	0.482132	0.4822
6330549D23Rik	WT	Tet2-/-	0.65604	0.736421	0.166746	0.94935
6330578E17Rik	WT	Tet2-/-	71.0601	56.8941	-0.320762	0.2012
6430411K18Rik	WT	Tet2-/-	0	0	0	1
6430527G18Rik	WT	Tet2-/-	27.4534	29.6843	0.112716	0.6503
6430531B16Rik	WT	Tet2-/-	0.284546	0.154717	-0.879028	1
6430548G04	WT	Tet2-/-	0.802895	1.06485	0.407373	0.3929
6430548M08Rik	WT	Tet2-/-	8.23147	7.64333	-0.106948	0.68755
6430550D23Rik	WT	Tet2-/-	0.896439	0.277253	-1.693	0.02595
6430562O15Rik	WT	Tet2-/-	0.0769981	0.101853	0.403591	1
6430571L13Rik	WT	Tet2-/-	0.639776	0.225334	-1.5055	0.0296
6430573F11Rik	WT	Tet2-/-	1.06114	0.662558	-0.679492	0.261
6430584L05	WT	Tet2-/-	0.0863018	0.127808	0.566513	1
6430598A04Rik	WT	Tet2-/-	0.63929	0.664201	0.0551483	0.91715
6430704M03Rik	WT	Tet2-/-	4.02136	2.33006	-0.787318	0.0259
6430706D22Rik	WT	Tet2-/-	19.4832	25.8196	0.406237	0.2205
6530401N04Rik	WT	Tet2-/-	4.17563	4.94999	0.245431	0.4791
6530402F18Rik	WT	Tet2-/-	3.56785	3.59299	0.0101284	0.9804
6530411M01Rik	WT	Tet2-/-	1.00403	1.60132	0.673461	0.25805
6530418L21Rik	WT	Tet2-/-	92.0311	95.0026	0.0458456	0.86545
6530439I21	WT	Tet2-/-	1.0517	1.53445	0.545003	0.53415
6720401G13Rik	WT	Tet2-/-	14.313	11.5229	-0.312826	0.21575
6720456B07Rik	WT	Tet2-/-	120.729	113.471	-0.0894524	0.71945
6720456H20Rik	WT	Tet2-/-	5.41016	4.44719	-0.282776	0.3355
6720463M24Rik	WT	Tet2-/-	9.24169	13.7029	0.568249	0.05575
6720468P15Rik	WT	Tet2-/-	0	0	0	1
6720483E21Rik	WT	Tet2-/-	0.297288	0.13964	-1.09015	1
6720489N17Rik	WT	Tet2-/-	4.1887	4.55876	0.12214	0.72385
6820408C15Rik	WT	Tet2-/-	0.392152	0.241235	-0.700972	1
6820431F20Rik	WT	Tet2-/-	7.391	8.99497	0.28335	0.30555
7420426K07Rik	WT	Tet2-/-	0	0	0	1
7420461P10Rik	WT	Tet2-/-	0.065317	0	#NAME?	1
7420700N18Rik	WT	Tet2-/-	0	0	0	1
7420701I03Rik	WT	Tet2-/-	0	0	0	1
7530416G11Rik	WT	Tet2-/-	0.0366395	0.0375311	0.034687	1
7530420F21Rik	WT	Tet2-/-	0.0884613	0	#NAME?	1
7630403G23Rik	WT	Tet2-/-	0	0	0	1
8030411F24Rik	WT	Tet2-/-	0	0	0	1
8030423F21Rik	WT	Tet2-/-	0.0166314	0.0423725	1.34922	1
8030423J24Rik	WT	Tet2-/-	0.0527373	0	#NAME?	1
8030442B05Rik	WT	Tet2-/-	0.667	0.786466	0.237699	0.73755
8030443G20Rik	WT	Tet2-/-	0	0	0	1
8030462N17Rik	WT	Tet2-/-	11.5714	8.41541	-0.459462	0.09845
8430403D17Rik	WT	Tet2-/-	0.0538925	0.0244852	-1.13818	1
8430406I07Rik	WT	Tet2-/-	8.45784	6.85103	-0.30397	0.32525
8430408G22Rik	WT	Tet2-/-	0	0.0181334	Inf	1
8430410A17Rik	WT	Tet2-/-	7.32414	10.0029	0.449683	0.2013
8430410K20Rik	WT	Tet2-/-	39.8163	34.4521	-0.208765	0.4045
8430419L09Rik	WT	Tet2-/-	25.6132	19.4214	-0.399242	0.11135
8430422H06Rik	WT	Tet2-/-	0	0	0	1
8430423G03Rik	WT	Tet2-/-	0.0806466	0.128968	0.677331	1
8430427H17Rik	WT	Tet2-/-	15.1383	22.438	0.567736	0.0255
8430429K09Rik	WT	Tet2-/-	2.57489	4.14823	0.687987	0.11965
8430431K14Rik	WT	Tet2-/-	0.0264734	0	#NAME?	1
8430436N08Rik	WT	Tet2-/-	0	0	0	1
8430437L04Rik	WT	Tet2-/-	0	0	0	1
9030025P20Rik	WT	Tet2-/-	4.13163	2.64961	-0.640932	0.1271
9030204H09Rik	WT	Tet2-/-	0	0	0	1
9030224M15Rik	WT	Tet2-/-	0.205494	0.245312	0.255524	1
9030404E10Rik	WT	Tet2-/-	0	0	0	1
9030418K01Rik	WT	Tet2-/-	2.89884	3.34588	0.206911	0.60945
9030425E11Rik	WT	Tet2-/-	0.0804695	0.020572	-1.96776	1
9030612E09Rik	WT	Tet2-/-	0.116734	0.119114	0.0291173	1
9030617O03Rik	WT	Tet2-/-	28.6782	16.673	-0.782444	0.0029
9030619P08Rik	WT	Tet2-/-	0	0	0	1
9030624G23Rik	WT	Tet2-/-	1.55322	2.041	0.394014	0.3982
9030624J02Rik	WT	Tet2-/-	25.4305	29.3772	0.208135	0.4039
9030625A04Rik	WT	Tet2-/-	7.40292	9.68813	0.388124	0.20605
9130008F23Rik	WT	Tet2-/-	0.022511	0.184612	3.0358	1
9130011E15Rik	WT	Tet2-/-	7.29761	7.74081	0.0850605	0.7837
9130011J15Rik	WT	Tet2-/-	41.1264	32.9791	-0.318513	0.2025
9130014G24Rik	WT	Tet2-/-	0.0892464	0.00716101	-3.63956	1
9130015A21Rik	WT	Tet2-/-	0	0	0	1
9130015L21Rik	WT	Tet2-/-	0	0	0	1
9130017N09Rik	WT	Tet2-/-	0	0.0181301	Inf	1
9130019O22Rik	WT	Tet2-/-	1.0546	1.04329	-0.0155517	0.97475
9130019P16Rik	WT	Tet2-/-	0.139876	0.10734	-0.381957	1
9130023H24Rik	WT	Tet2-/-	3.26954	3.99798	0.290186	0.5292
9130024F11Rik	WT	Tet2-/-	0.130031	0.0477214	-1.44615	1
9130204L05Rik	WT	Tet2-/-	0	0	0	1
9130206I24Rik	WT	Tet2-/-	0.54935	0.421246	-0.383062	0.52655
9130209A04Rik	WT	Tet2-/-	0	0	0	1
9130221F21Rik	WT	Tet2-/-	0.0288877	0.0859008	1.57222	1
9130221H12Rik	WT	Tet2-/-	4.98823	4.07864	-0.29044	0.76895
9130227L01Rik	WT	Tet2-/-	0	0	0	1
9130230L23Rik	WT	Tet2-/-	0	0	0	1
9130401M01Rik	WT	Tet2-/-	15.0779	16.43	0.123897	0.691
9130404H23Rik	WT	Tet2-/-	0	0.012643	Inf	1
9130409I23Rik	WT	Tet2-/-	0.0726555	0.0847953	0.222913	1
9230009I02Rik	WT	Tet2-/-	0	0	0	1
9230102K24Rik	WT	Tet2-/-	0	0	0	1
9230102O04Rik	WT	Tet2-/-	0	0	0	1
9230104L09Rik	WT	Tet2-/-	0	0	0	1
9230105E05Rik	WT	Tet2-/-	0	0.11175	Inf	1
9230107M04Rik	WT	Tet2-/-	0	0	0	1
9230110C19Rik	WT	Tet2-/-	10.3424	9.1827	-0.171586	0.60615
9230110F15Rik	WT	Tet2-/-	0	0	0	1
9230112D13Rik	WT	Tet2-/-	0	0	0	1
9230112J17Rik	WT	Tet2-/-	0	0	0	1
9230114K14Rik	WT	Tet2-/-	7.12154	4.85432	-0.552921	0.11325
9230115E21Rik	WT	Tet2-/-	0.0372046	0	#NAME?	1
9230116N13Rik	WT	Tet2-/-	0.269559	0.267505	-0.011038	1
9330020H09Rik	WT	Tet2-/-	0.281125	0.397059	0.498142	1
9330111N05Rik	WT	Tet2-/-	0.0657319	0.0167536	-1.97212	1
9330117O12	WT	Tet2-/-	0	0	0	1
9330133O14Rik	WT	Tet2-/-	1.03314	1.53236	0.568715	0.2374
9330151L19Rik	WT	Tet2-/-	5.49866	5.51264	0.00366176	0.99335
9330158H04Rik	WT	Tet2-/-	0.0666351	0.0278037	-1.261	1
9330159F19Rik	WT	Tet2-/-	7.05221	6.66261	-0.0819872	0.7618
9330159M07Rik	WT	Tet2-/-	3.16596	1.73121	-0.870862	0.0438
9330162B11Rik	WT	Tet2-/-	0	0	0	1
9330175E14Rik	WT	Tet2-/-	0.171114	0.0453238	-1.91662	1
9330175M20Rik	WT	Tet2-/-	0	0.0238756	Inf	1
9330178D15Rik	WT	Tet2-/-	0	0	0	1
9330179D12Rik	WT	Tet2-/-	2.06017	0.791293	-1.38048	0.3352
9330182L06Rik	WT	Tet2-/-	22.4969	13.6191	-0.724092	0.0042
9330182O14Rik	WT	Tet2-/-	0.01896	0	#NAME?	1
9430007A20Rik	WT	Tet2-/-	0	0	0	1
9430008C03Rik	WT	Tet2-/-	6.56086	6.85563	0.0634042	0.83825
9430014N10Rik	WT	Tet2-/-	0	0	0	1
9430015G10Rik	WT	Tet2-/-	12.2115	16.1123	0.399931	0.15565
9430016H08Rik	WT	Tet2-/-	28.8764	27.5277	-0.0690047	0.83975
9430018G01Rik	WT	Tet2-/-	0.0540526	0.0236346	-1.19346	1
9430019J16Rik	WT	Tet2-/-	0	0	0	1
9430020K01Rik	WT	Tet2-/-	9.26206	20.2179	1.12623	5e-05
9430021M05Rik	WT	Tet2-/-	0.0180333	0.0310989	0.786205	1
9430023L20Rik	WT	Tet2-/-	13.5639	16.5435	0.28649	0.37145
9430031J16Rik	WT	Tet2-/-	0	0.00763621	Inf	1
9430032N09Rik	WT	Tet2-/-	0	0	0	1
9430037G07Rik	WT	Tet2-/-	1.60158	2.06842	0.369031	0.3795
9430038I01Rik	WT	Tet2-/-	5.14556	4.02709	-0.353591	0.43205
9430041J12Rik	WT	Tet2-/-	0.0670146	0.139098	1.05355	1
9430060I03Rik	WT	Tet2-/-	0.100304	0.14729	0.554285	1
9430069I07Rik	WT	Tet2-/-	0	0	0	1
9430076C15Rik	WT	Tet2-/-	0.105607	0.102329	-0.0454844	1
9430076G02Rik	WT	Tet2-/-	0	0.0177418	Inf	1
9430083A17Rik	WT	Tet2-/-	0.157415	0.129539	-0.281185	1
9430091E24Rik	WT	Tet2-/-	2.04727	1.71021	-0.259522	0.78065
9530002B09Rik	WT	Tet2-/-	0	0	0	1
9530003J23Rik	WT	Tet2-/-	0	0	0	1
9530008L14Rik	WT	Tet2-/-	0.157109	0.0842213	-0.899511	1
9530026F06Rik	WT	Tet2-/-	0.15292	0.192332	0.330827	1
9530026P05Rik	WT	Tet2-/-	0.132997	0.0454113	-1.55028	1
9530027J09Rik	WT	Tet2-/-	0.28845	0.73217	1.34386	0.62165
9530036O11Rik	WT	Tet2-/-	0.0257565	0	#NAME?	1
9530048J24Rik	WT	Tet2-/-	0	0	0	1
9530051G07Rik	WT	Tet2-/-	1.87571	0.881124	-1.09002	0.01425
9530052E02Rik	WT	Tet2-/-	0.257198	0.17228	-0.578122	1
9530053A07Rik	WT	Tet2-/-	0.948133	1.79748	0.92281	0.0145
9530059O14Rik	WT	Tet2-/-	0	0	0	1
9530068E07Rik	WT	Tet2-/-	132.806	119.834	-0.148288	0.5612
9530077C05Rik	WT	Tet2-/-	2.32516	3.63055	0.642857	0.12035
9530080O11Rik	WT	Tet2-/-	0.0549963	0.0324064	-0.763055	1
9530082P21Rik	WT	Tet2-/-	10.8035	14.8776	0.461644	0.08815
9530091C08Rik	WT	Tet2-/-	0.201103	0.18344	-0.132627	1
9630013A20Rik	WT	Tet2-/-	0.389473	0.184	-1.08181	1
9630028B13Rik	WT	Tet2-/-	0.378041	0.0300932	-3.65103	1
9630028H03Rik	WT	Tet2-/-	0	0	0	1
9630033F20Rik	WT	Tet2-/-	6.75448	7.6152	0.173036	0.56085
9830001H06Rik	WT	Tet2-/-	14.2434	21.0921	0.566408	0.02305
9830107B12Rik	WT	Tet2-/-	0.0130187	0	#NAME?	1
9830132P13	WT	Tet2-/-	0.0595312	0.0331983	-0.842537	1
9830147E19Rik	WT	Tet2-/-	2.41757	2.51862	0.0590779	0.8636
9830166K06Rik	WT	Tet2-/-	0.0173187	0.0141315	-0.293424	1
9930005F22Rik	WT	Tet2-/-	0.378009	0.758884	1.00546	0.1787
9930012K11Rik	WT	Tet2-/-	0.429095	0.339978	-0.335856	1
9930013L23Rik	WT	Tet2-/-	0.883622	1.59332	0.850539	0.0269
9930014A18Rik	WT	Tet2-/-	4.28919	6.2079	0.5334	0.56285
9930021D14Rik	WT	Tet2-/-	1.50638	1.61142	0.0972401	0.95295
9930021J03Rik	WT	Tet2-/-	12.1848	10.0416	-0.279096	0.2682
9930023K05Rik	WT	Tet2-/-	0.0523245	0.0554379	0.0833845	1
9930104L06Rik	WT	Tet2-/-	3.14333	3.03966	-0.0483842	0.89905
9930111J21Rik1	WT	Tet2-/-	0.0311865	0.0330421	0.0833845	1
9930111J21Rik2	WT	Tet2-/-	0	0	0	1
A030009H04Rik	WT	Tet2-/-	3.51563	3.65779	0.0571887	0.88995
A130010J15Rik	WT	Tet2-/-	5.23785	5.61922	0.101396	0.74165
A130022J15Rik	WT	Tet2-/-	2.40555	1.9793	-0.281379	0.486
A130040M12Rik	WT	Tet2-/-	8.26756	5.83792	-0.502007	0.1326
A130049A11Rik	WT	Tet2-/-	0.722837	1.22172	0.757172	0.6188
A130077B15Rik	WT	Tet2-/-	8.57323	8.38013	-0.032867	0.9138
A1bg	WT	Tet2-/-	0	0	0	1
A1cf	WT	Tet2-/-	0	0	0	1
A230001M10Rik	WT	Tet2-/-	0	0	0	1
A230020J21Rik	WT	Tet2-/-	0.0917442	0.1836	1.00088	1
A230028O05Rik	WT	Tet2-/-	0.210305	0.229403	0.1254	1
A230046K03Rik	WT	Tet2-/-	33.0687	27.8304	-0.248802	0.31635
A230050P20Rik	WT	Tet2-/-	5.03593	4.87579	-0.0466241	0.91955
A230051G13Rik	WT	Tet2-/-	3.36715	4.28029	0.346184	0.28805
A230056J06Rik	WT	Tet2-/-	0.184566	0.0828416	-1.15571	1
A230056P14Rik	WT	Tet2-/-	3.17404	2.64245	-0.264445	0.77645
A230057D06Rik	WT	Tet2-/-	1.3849	2.23435	0.690069	0.16305
A230065H16Rik	WT	Tet2-/-	0.0972149	0.0793237	-0.293424	1
A230070E04Rik	WT	Tet2-/-	0.0895174	0.246892	1.46364	1
A230072C01Rik	WT	Tet2-/-	4.54742	4.14474	-0.133766	0.7953
A230072E10Rik	WT	Tet2-/-	0.378481	0.563465	0.574105	0.3382
A230073K19Rik	WT	Tet2-/-	0.28341	0.110601	-1.35753	1
A230077H06Rik	WT	Tet2-/-	0.0258324	0.0222744	-0.213795	1
A230108P19Rik	WT	Tet2-/-	0	0.0156396	Inf	1
A2ld1	WT	Tet2-/-	8.76027	4.62549	-0.921368	0.03475
A2m	WT	Tet2-/-	4.6008	0.288453	-3.99548	5e-05
A330009N23Rik	WT	Tet2-/-	0.357859	0.399962	0.160474	1
A330021E22Rik	WT	Tet2-/-	0.721809	1.98759	1.46133	0.0046
A330023F24Rik	WT	Tet2-/-	0.794817	0.310106	-1.35786	0.0139
A330032B11Rik	WT	Tet2-/-	1.0295	0.869378	-0.243891	0.83785
A330035P11Rik	WT	Tet2-/-	1.2677	1.15516	-0.134116	0.79
A330040F15Rik	WT	Tet2-/-	0.116624	0.196248	0.750819	1
A330041J22Rik	WT	Tet2-/-	2.80624	0.904382	-1.63364	0.69325
A330048O09Rik	WT	Tet2-/-	0.0951134	0	#NAME?	1
A330049M08Rik	WT	Tet2-/-	0.197285	0.064804	-1.60613	1
A330049N07Rik	WT	Tet2-/-	0.182197	0.173253	-0.0726189	1
A330050B17Rik	WT	Tet2-/-	0.179227	0.153349	-0.224967	1
A330050F15Rik	WT	Tet2-/-	0	0.0096328	Inf	1
A330069E16Rik	WT	Tet2-/-	3.91959	4.03259	0.0410054	0.9356
A330070K13Rik	WT	Tet2-/-	0	0	0	1
A330076C08Rik	WT	Tet2-/-	0	0	0	1
A330076H08Rik	WT	Tet2-/-	4.91252	6.15244	0.324696	0.3825
A330093E20Rik	WT	Tet2-/-	0.6659	0.249867	-1.41414	0.40445
A330102I10Rik	WT	Tet2-/-	0	0.0835681	Inf	1
A3galt2	WT	Tet2-/-	0.148888	0.216656	0.54118	1
A430005L14Rik	WT	Tet2-/-	16.405	18.9002	0.204265	0.529
A430033K04Rik	WT	Tet2-/-	2.50868	3.52945	0.492516	0.18765
A430035B10Rik	WT	Tet2-/-	1.37427	2.141	0.639622	0.20015
A430071A18Rik	WT	Tet2-/-	0.942488	0.144948	-2.70094	0.4774
A430078G23Rik	WT	Tet2-/-	0.934547	1.4669	0.650427	0.185
A430084P05Rik	WT	Tet2-/-	0	0	0	1
A430088P11Rik	WT	Tet2-/-	0.034442	0.0182151	-0.919031	1
A430089I19Rik	WT	Tet2-/-	0	0	0	1
A430090L17Rik	WT	Tet2-/-	0	0.0103091	Inf	1
A430092G05Rik	WT	Tet2-/-	0	0.0129436	Inf	1
A430093F15Rik	WT	Tet2-/-	0	0	0	1
A430105I19Rik	WT	Tet2-/-	7.33055	5.5477	-0.402032	0.16175
A430107O13Rik	WT	Tet2-/-	0.79316	1.27917	0.689527	0.11955
A430107P09Rik	WT	Tet2-/-	0.432202	0.31414	-0.460297	1
A430110N23Rik	WT	Tet2-/-	3.31078	3.63241	0.133753	0.6744
A4galt	WT	Tet2-/-	0.065176	0.0213416	-1.61067	1
A4gnt	WT	Tet2-/-	0	0	0	1
A530006G24Rik	WT	Tet2-/-	0	0	0	1
A530013C23Rik	WT	Tet2-/-	0.0181078	0	#NAME?	1
A530016L24Rik	WT	Tet2-/-	0.0506043	0.0857242	0.760442	1
A530032D15Rik	WT	Tet2-/-	0.0225311	0	#NAME?	1
A530046M15	WT	Tet2-/-	0	0	0	1
A530050N04Rik	WT	Tet2-/-	0	0	0	1
A530053G22Rik	WT	Tet2-/-	0	0	0	1
A530054K11Rik	WT	Tet2-/-	5.10807	3.61736	-0.49784	0.10065
A530058N18Rik	WT	Tet2-/-	0	0.0149732	Inf	1
A530064D06Rik	WT	Tet2-/-	0.0522925	0.0533143	0.0279194	1
A530065N20	WT	Tet2-/-	0	0	0	1
A530072M11Rik	WT	Tet2-/-	0.484304	0.228573	-1.08325	1
A530088E08Rik	WT	Tet2-/-	0.0440707	0.00210054	-4.39098	1
A530098C11Rik	WT	Tet2-/-	0.0397564	0.0407239	0.034687	1
A530099J19Rik	WT	Tet2-/-	0	0.0218214	Inf	1
A630001G21Rik	WT	Tet2-/-	0.294147	0.419312	0.511484	1
A630007B06Rik	WT	Tet2-/-	10.803	9.30673	-0.215091	0.45585
A630010A05Rik	WT	Tet2-/-	0	0	0	1
A630012P03Rik	WT	Tet2-/-	0	0	0	1
A630019I02Rik	WT	Tet2-/-	0	0	0	1
A630020A06	WT	Tet2-/-	0.428149	0.336715	-0.346582	1
A630023A22Rik	WT	Tet2-/-	0	0	0	1
A630033H20Rik	WT	Tet2-/-	0.0408155	0.0874495	1.09933	1
A630055G03Rik	WT	Tet2-/-	2.16914	2.82502	0.381136	0.30615
A630066F11Rik	WT	Tet2-/-	1.34429	1.50746	0.165276	0.93465
A630071L07Rik	WT	Tet2-/-	0.0101634	0.0441909	2.12037	1
A630072M18Rik	WT	Tet2-/-	0.928465	1.32671	0.514936	0.5244
A630073D07Rik	WT	Tet2-/-	0	0	0	1
A630075F10Rik	WT	Tet2-/-	0.64226	0.322357	-0.994495	0.1502
[truncated: 21,236 more rows]
