# Supplementary material for: Ten-eleven translocation 2 interacts with forkhead box O3 and regulates adult neurogenesis
Source: Nat Commun. 2017 Jun 29;8:15903. doi: 10.1038/ncomms15903 (PMC5493768; doi:10.1038/ncomms15903)
Supplement: Supplementary Data 2 — Merged Foxo3a ChIP-seq peaks from wildtype and Tet2-/- aNSCs. [file ncomms15903-s3.xlsx]

## Sheet: sup.table2
chr	start	end
chr1	3661395	3661514
chr1	4775481	4775553
chr1	4797695	4797826
chr1	4797890	4798058
chr1	4847634	4847723
chr1	4847805	4847881
chr1	5010063	5010141
chr1	5013646	5013757
chr1	5073251	5073442
chr1	5073450	5073557
chr1	6204886	6205043
chr1	7078619	7078727
chr1	7079040	7079134
chr1	9459843	9459940
chr1	9535546	9535610
chr1	9690044	9690138
chr1	9690348	9690440
chr1	9690632	9690810
chr1	9758795	9758867
chr1	9787995	9788059
chr1	9788153	9788259
chr1	9788426	9788536
chr1	9838360	9838481
chr1	9947174	9947242
chr1	10029848	10029957
chr1	10222736	10222882
chr1	10222937	10223040
chr1	12634848	12634917
chr1	12982707	12982778
chr1	12982834	12982947
chr1	13059987	13060057
chr1	13149169	13149234
chr1	13265996	13266096
chr1	13280095	13280206
chr1	13363042	13363104
chr1	13363376	13363503
chr1	13363554	13363666
chr1	13580146	13580221
chr1	14189367	14189433
chr1	14745654	14745791
chr1	15126329	15126407
chr1	15276647	15276740
chr1	15795626	15795694
chr1	15795867	15795985
chr1	16095857	16095921
chr1	16096126	16096192
chr1	16509091	16509201
chr1	16509908	16510072
chr1	16608868	16609022
chr1	16609027	16609154
chr1	16609334	16609478
chr1	16655531	16655642
chr1	17087517	17087627
chr1	19785653	19785759
chr1	20880560	20880643
chr1	20880647	20880755
chr1	20925411	20925483
chr1	20941708	20941845
chr1	21069381	21069453
chr1	21069485	21069588
chr1	21247859	21247938
chr1	21588321	21588437
chr1	21951433	21951511
chr1	21951623	21951732
chr1	22242304	22242379
chr1	22812918	22813029
chr1	22918367	22918411
chr1	23262794	23262880
chr1	23263142	23263253
chr1	23263411	23263502
chr1	23389559	23389708
chr1	23390093	23390249
chr1	23769623	23769788
chr1	23928662	23928859
chr1	23928908	23929017
chr1	23929089	23929200
chr1	24106870	24106999
chr1	24740967	24741081
chr1	25678608	25678704
chr1	25886915	25887061
chr1	25887192	25887303
chr1	25887542	25887624
chr1	30930248	30930390
chr1	30930451	30930626
chr1	30930720	30930834
chr1	31006053	31006164
chr1	31006172	31006275
chr1	31006567	31006747
chr1	31210059	31210160
chr1	32229709	32229818
chr1	33694778	33694860
chr1	33738131	33738209
chr1	33798827	33798912
chr1	33814646	33814744
chr1	33964468	33964579
chr1	33964817	33964912
chr1	34068063	34068167
chr1	34068460	34068606
chr1	34293213	34293317
chr1	34496006	34496091
chr1	34496233	34496311
chr1	34690682	34690765
chr1	34734886	34734956
chr1	34734979	34735044
chr1	34807752	34807865
chr1	34899725	34899808
chr1	34906950	34907104
chr1	34928239	34928322
chr1	35317721	35317832
chr1	35744909	35744985
chr1	35872974	35873070
chr1	36125029	36125279
chr1	36360607	36360679
chr1	36401886	36401943
chr1	36425574	36425643
chr1	36425667	36425892
chr1	36486039	36486143
chr1	36501783	36501902
chr1	36501968	36502081
chr1	36528195	36528267
chr1	36528309	36528408
chr1	36528549	36528639
chr1	36552043	36552165
chr1	36568523	36568641
chr1	36568659	36568723
chr1	36568762	36568928
chr1	36568982	36569154
chr1	36574539	36574612
chr1	36603976	36604079
chr1	36614716	36614993
chr1	36615847	36615952
chr1	36628490	36628555
chr1	36722428	36722527
chr1	36759401	36759458
chr1	36766609	36766798
chr1	36996304	36996463
chr1	36996645	36996788
chr1	37377472	37377573
chr1	37597486	37597647
chr1	37597888	37597993
chr1	37775553	37775636
chr1	37776598	37776661
chr1	37776668	37776747
chr1	37776757	37776881
chr1	37791074	37791142
chr1	37921610	37921982
chr1	37922052	37922276
chr1	38054240	38054323
chr1	38054661	38054743
chr1	38054823	38054984
chr1	38186207	38186314
chr1	38186366	38186572
chr1	38186880	38187090
chr1	38684028	38684146
chr1	38684223	38684306
chr1	38684555	38684694
chr1	38892545	38892617
chr1	38892998	38893113
chr1	38893417	38893526
chr1	38954773	38954958
chr1	39250865	39251020
chr1	39535172	39535242
chr1	39535250	39535670
chr1	39592363	39592476
chr1	39592787	39592909
chr1	39633541	39633605
chr1	39633704	39633814
chr1	39707492	39707625
chr1	39735888	39735954
chr1	39957339	39957464
chr1	39957943	39958244
chr1	39974876	39974966
chr1	40010050	40010125
chr1	40020929	40021066
chr1	40249334	40249416
chr1	40323352	40323420
chr1	42657761	42657887
chr1	42693605	42693690
chr1	42741284	42741346
chr1	42741759	42741862
chr1	42743164	42743239
chr1	42743579	42743724
chr1	42752273	42752369
chr1	42753549	42753772
chr1	42754114	42754208
chr1	42754383	42754508
chr1	42755446	42755557
chr1	42839115	42839208
chr1	43009947	43010132
chr1	43149116	43149235
chr1	43149301	43149499
chr1	43149521	43149670
chr1	43502489	43502587
chr1	43523757	43523870
chr1	43589357	43589429
chr1	43612314	43612395
chr1	43884188	43884341
chr1	43884343	43884455
chr1	43884628	43884846
chr1	43939657	43939738
chr1	43990564	43990712
chr1	43990944	43991028
chr1	44159149	44159279
chr1	44176890	44176995
chr1	44204825	44204947
chr1	46909637	46909746
chr1	46910537	46910641
chr1	50984329	50984438
chr1	50984507	50984654
chr1	51535227	51535402
chr1	51535556	51535633
chr1	51972668	51972780
chr1	51972888	51972966
chr1	52037333	52037413
chr1	52289126	52289306
chr1	52289315	52289463
chr1	52289474	52289514
chr1	52378119	52378184
chr1	52557274	52557631
chr1	52687331	52687436
chr1	52687447	52687586
chr1	52901700	52901807
chr1	52901898	52901976
chr1	53409449	53409558
chr1	53841901	53842002
chr1	54068285	54068365
chr1	54194101	54194170
chr1	54251681	54251794
chr1	54495768	54495825
chr1	54506762	54506872
chr1	54614289	54614382
chr1	54614424	54614534
chr1	54614548	54614695
chr1	54905157	54905231
chr1	54982825	54982946
chr1	54982973	54983135
chr1	54983155	54983394
chr1	55084236	55084339
chr1	55109620	55109731
chr1	55144549	55144997
chr1	55145287	55145400
chr1	55188082	55188229
chr1	55188244	55188343
chr1	55294046	55294159
chr1	55947300	55947372
chr1	57435004	57435095
chr1	57463317	57463399
chr1	57640687	57640769
chr1	57640785	57640868
chr1	57831686	57832006
chr1	57832018	57832200
chr1	58449701	58449933
chr1	58450022	58450102
chr1	58450360	58450468
chr1	58480459	58480535
chr1	58488456	58488543
chr1	58561395	58561458
chr1	58561561	58561647
chr1	58642781	58642909
chr1	58670799	58670909
chr1	58968436	58968522
chr1	59030487	59030656
chr1	59030670	59030745
chr1	59177187	59177301
chr1	59293679	59293762
chr1	59539135	59539232
chr1	59563363	59563413
chr1	59727363	59727523
chr1	59819673	59819742
chr1	59820063	59820177
chr1	59820229	59820427
chr1	59820471	59820634
chr1	59969629	59969777
chr1	59969831	59969962
chr1	59970062	59970210
chr1	59970230	59970349
chr1	60099739	60099859
chr1	60155208	60155393
chr1	60237185	60237514
chr1	60400063	60400130
chr1	60400348	60400457
chr1	60466267	60466403
chr1	60466425	60466521
chr1	60623158	60623365
chr1	60623552	60623737
chr1	60623836	60623917
chr1	60762765	60762825
chr1	61171933	61172016
chr1	61685398	61685542
chr1	61726877	61726961
chr1	62749833	62749963
chr1	62753327	62753498
chr1	62790840	62790914
chr1	62842276	62842350
chr1	62981335	62981396
chr1	63160477	63160660
chr1	63160798	63160895
chr1	63439408	63439543
chr1	63492836	63493049
chr1	63777406	63777474
chr1	64021604	64021681
chr1	64053232	64053314
chr1	64058473	64058582
chr1	64088852	64088959
chr1	64168219	64168319
chr1	64168470	64168579
chr1	64248008	64248083
chr1	64579384	64579525
chr1	64579528	64579626
chr1	64716333	64716447
chr1	64737159	64737254
chr1	64737257	64737370
chr1	64737423	64737632
chr1	64783778	64783988
chr1	64784004	64784228
chr1	64784247	64784386
chr1	64784422	64784483
chr1	64784563	64784642
chr1	65003222	65003313
chr1	65183253	65183334
chr1	65225678	65225771
chr1	65228209	65228300
chr1	65233202	65233376
chr1	65233410	65233503
chr1	66221584	66221692
chr1	66222076	66222177
chr1	66514698	66514804
chr1	66747442	66747523
chr1	66863866	66863975
chr1	66864058	66864248
chr1	69154475	69154574
chr1	69484290	69484357
chr1	69524812	69524896
chr1	70195176	70195285
chr1	71149067	71149174
chr1	71149464	71149567
chr1	71699651	71699754
chr1	72258717	72258830
chr1	72330659	72330768
chr1	72441876	72441989
chr1	72766740	72766803
chr1	72794302	72794393
chr1	72824865	72824939
chr1	72944032	72944102
chr1	73215941	73216019
chr1	73678511	73678590
chr1	73929760	73929832
chr1	73957545	73957632
chr1	73991833	73991909
chr1	73992727	73992790
chr1	74025933	74026026
chr1	74032974	74033103
chr1	74144993	74145078
chr1	74257363	74257432
chr1	74282897	74283013
chr1	74283064	74283283
chr1	74331151	74331285
chr1	74331562	74331642
chr1	74336488	74336584
chr1	74342586	74342643
chr1	74350354	74350435
chr1	74350476	74350562
chr1	74411350	74411439
chr1	74437979	74438075
chr1	74438533	74438684
chr1	74441413	74441538
chr1	74442188	74442318
chr1	74481466	74481525
chr1	74552854	74552951
chr1	74552993	74553145
chr1	74553157	74553268
chr1	74634393	74634508
chr1	74647805	74647964
chr1	74708295	74708359
chr1	74708423	74708556
chr1	74818307	74818410
chr1	74818631	74818769
chr1	74830896	74831004
chr1	74849830	74849906
chr1	74853806	74853982
chr1	74863576	74863711
chr1	74871277	74871385
chr1	74885341	74885414
chr1	74900771	74900829
chr1	74901865	74902012
chr1	74902904	74902993
chr1	74939788	74939881
chr1	75139170	75139409
chr1	75139510	75139714
chr1	75176439	75176571
chr1	75188494	75188581
chr1	75188971	75189054
chr1	75207379	75207516
chr1	75273951	75274030
chr1	75313841	75313937
chr1	75313943	75314472
chr1	75378780	75378869
chr1	75384935	75385001
chr1	75396708	75396794
chr1	75398184	75398277
chr1	75424569	75424674
chr1	75427969	75428073
chr1	75448955	75449045
chr1	75472212	75472286
chr1	75475430	75475523
chr1	75475682	75475926
chr1	75485455	75485555
chr1	75502500	75502628
chr1	75543061	75543189
chr1	75554247	75554355
chr1	75556218	75556301
chr1	76060967	76061051
chr1	78191569	78191650
chr1	78213964	78214072
chr1	78306688	78306908
chr1	78388184	78388284
chr1	78654156	78654284
chr1	78654439	78654578
chr1	78654582	78654750
chr1	78654778	78654894
chr1	78722399	78722497
chr1	78815368	78815479
chr1	79561404	79561496
chr1	79801534	79801613
chr1	79854921	79855066
chr1	79855310	79855398
chr1	80336776	80336959
chr1	80336996	80337140
chr1	80337333	80337429
chr1	80337486	80337579
chr1	80755315	80755377
chr1	81188467	81188559
chr1	82285949	82286042
chr1	82287850	82287931
chr1	82287987	82288081
chr1	82313179	82313348
chr1	82313394	82313493
chr1	82488877	82488975
chr1	82583381	82583500
chr1	82721616	82721711
chr1	82835848	82836028
chr1	82836738	82836807
chr1	84280874	84280978
chr1	84281056	84281143
chr1	84380467	84380597
chr1	84692121	84692287
chr1	84692304	84692419
chr1	84835676	84835774
chr1	84836077	84836208
chr1	84836389	84836559
chr1	84911021	84911095
chr1	85254853	85254920
chr1	85272618	85272707
chr1	85319936	85320001
chr1	85342143	85342188
chr1	87481668	87481713
chr1	87487761	87488124
chr1	87495365	87495445
chr1	87521109	87521150
chr1	87640476	87640555
chr1	87689899	87690020
chr1	87690074	87690182
chr1	87690759	87690842
chr1	87942523	87942642
chr1	88075567	88075643
chr1	88255747	88255868
chr1	88255912	88256032
chr1	88256087	88256199
chr1	88331912	88332022
chr1	88338957	88339058
chr1	88384000	88384142
chr1	88384245	88384369
chr1	88406226	88406305
chr1	88421912	88422011
chr1	88422536	88422790
chr1	88422825	88422900
chr1	88423010	88423201
chr1	88424114	88424225
chr1	88424812	88424914
chr1	88424940	88425052
chr1	88478866	88479119
chr1	88566936	88567148
chr1	88587852	88587922
chr1	89024443	89024564
chr1	89064775	89064847
chr1	89084716	89084817
chr1	89110649	89110720
chr1	89110804	89110950
chr1	89142901	89142970
chr1	89161172	89161296
chr1	89223486	89223673
chr1	89406073	89406156
chr1	89406840	89406933
chr1	89539940	89540019
chr1	89575077	89575197
chr1	89652587	89652697
chr1	89652807	89652964
chr1	89683359	89683418
chr1	89749736	89749838
chr1	89750246	89750316
chr1	89834819	89834868
chr1	89904827	89904922
chr1	89905010	89905118
chr1	90129702	90129910
chr1	90173855	90173989
chr1	90173999	90174308
chr1	90273181	90273283
chr1	90321958	90322036
chr1	90447125	90447195
chr1	90598447	90598612
chr1	90598618	90598695
chr1	90648153	90648262
chr1	90966685	90966903
chr1	90967023	90967091
chr1	90967241	90967326
chr1	90980108	90980204
chr1	91033583	91033659
chr1	91147858	91147938
chr1	91205479	91205572
chr1	91239373	91239450
chr1	91351023	91351208
chr1	91351355	91351544
chr1	91414078	91414183
chr1	91476615	91476725
chr1	91477106	91477250
chr1	91477970	91478047
chr1	91478061	91478157
chr1	91555104	91555173
chr1	91785376	91785424
chr1	91827026	91827124
chr1	91894548	91894652
chr1	92167923	92168004
chr1	92185752	92185826
chr1	92452801	92452873
chr1	92471135	92471200
chr1	92499930	92500006
chr1	92569476	92569556
chr1	92672565	92672690
chr1	92846337	92846406
chr1	92895106	92895207
chr1	92895300	92895372
chr1	92949458	92949560
chr1	92949605	92949778
chr1	92949913	92950007
chr1	92950099	92950211
chr1	92952384	92952465
chr1	93010759	93010830
chr1	93017488	93017570
chr1	93070757	93070833
chr1	93076286	93076341
chr1	93076561	93076717
chr1	93079675	93079738
chr1	93120679	93120744
chr1	93147052	93147156
chr1	93147231	93147310
chr1	93194875	93194961
chr1	93262903	93263018
chr1	93295162	93295259
chr1	93308855	93308981
chr1	93309299	93309378
chr1	93309510	93309618
chr1	93355928	93356013
chr1	93356016	93356100
chr1	93356111	93356211
chr1	93456833	93456894
chr1	93523704	93523814
chr1	93546299	93546385
chr1	93629260	93629336
chr1	93698081	93698144
chr1	93743754	93743864
chr1	93800617	93800691
chr1	94076593	94076787
chr1	94076899	94076974
chr1	94077401	94077502
chr1	94155229	94155295
chr1	94165129	94165192
chr1	94240602	94240682
chr1	94269029	94269103
chr1	94333424	94333533
chr1	94334567	94334637
chr1	94538265	94538384
chr1	94538474	94538604
chr1	94620970	94621049
chr1	94683972	94684084
chr1	94727728	94727905
chr1	94728036	94728196
chr1	94728226	94728332
chr1	94728337	94728434
chr1	94729346	94729495
chr1	94782998	94783072
chr1	94803871	94803995
chr1	94807311	94807437
chr1	94807630	94807831
chr1	94932499	94932586
chr1	94997682	94997781
chr1	94998343	94998420
chr1	95050078	95050170
chr1	95132485	95132548
chr1	95132604	95132777
chr1	95202209	95202273
chr1	95239306	95239424
chr1	95240200	95240310
chr1	95240388	95240467
chr1	95341978	95342156
chr1	95374966	95375039
chr1	95407984	95408066
chr1	95408198	95408268
chr1	95408333	95408417
chr1	95532028	95532136
chr1	95565760	95565851
chr1	95581992	95582038
chr1	95582192	95582273
chr1	95583079	95583181
chr1	95590697	95590754
chr1	95646702	95646807
chr1	95651124	95651213
chr1	95651287	95651397
chr1	95651493	95651795
chr1	95698339	95698467
chr1	95700297	95700420
chr1	95700641	95700740
chr1	95721686	95721783
chr1	95919196	95919272
chr1	97210362	97210434
chr1	97210452	97210540
chr1	97210585	97210664
chr1	97210679	97210772
chr1	97348502	97348640
chr1	99557376	99557455
chr1	99557770	99558000
chr1	99558137	99558243
chr1	99558535	99558709
chr1	99666999	99667091
chr1	99991936	99992115
chr1	99992173	99992267
chr1	100093573	100093655
chr1	107560235	107560316
chr1	107741269	107741416
chr1	107762693	107762779
chr1	107802282	107802350
chr1	107886981	107887328
chr1	107887589	107887726
chr1	107890495	107890627
chr1	107927296	107927405
chr1	107938992	107939064
chr1	108068116	108068226
chr1	108068320	108068423
chr1	108069191	108069306
chr1	108079931	108080034
chr1	108603347	108603430
chr1	108655995	108656126
chr1	108656153	108656230
chr1	108692990	108693114
chr1	109096734	109096809
chr1	113761432	113761499
chr1	120419744	120419823
chr1	120432431	120432506
chr1	120828096	120828199
chr1	120947348	120947428
chr1	121243193	121243269
chr1	121317067	121317128
chr1	121317245	121317345
chr1	121317550	121317718
chr1	121318157	121318270
chr1	121318417	121318537
chr1	121318556	121318683
chr1	121320267	121320363
chr1	121401157	121401311
chr1	121422565	121422676
chr1	121422715	121422785
chr1	121422838	121422950
chr1	121430126	121430206
chr1	121545239	121545337
chr1	121733982	121734111
chr1	121843266	121843310
chr1	121871127	121871175
chr1	121983879	121983992
chr1	122271521	122271609
chr1	122285857	122285938
chr1	122445940	122446050
chr1	122493208	122493281
chr1	122499763	122499859
chr1	122500395	122500470
chr1	122558807	122558912
chr1	122593124	122593205
chr1	122638187	122638296
chr1	122818204	122818292
chr1	123053892	123053975
chr1	123224361	123224476
chr1	123327823	123327937
chr1	124413057	124413130
chr1	127332023	127332186
chr1	127457015	127457113
chr1	127457571	127457693
chr1	129004087	129004185
chr1	129169487	129169563
chr1	129317062	129317132
chr1	129462713	129462789
chr1	129472925	129473034
chr1	129670563	129670781
chr1	129886780	129886844
chr1	129999851	129999951
chr1	130000071	130000185
chr1	130140853	130140960
chr1	130313408	130313506
chr1	130313520	130313679
chr1	130313781	130313874
chr1	130313949	130314023
chr1	130346627	130346702
chr1	130373316	130373397
chr1	130434476	130434544
chr1	130522811	130522900
chr1	130626122	130626195
chr1	130635552	130635650
chr1	130645001	130645114
chr1	130683841	130683943
chr1	132359100	132359183
chr1	132614078	132614164
chr1	132614286	132614340
chr1	132633944	132634008
chr1	132958721	132958765
chr1	132994173	132994251
chr1	132994332	132994521
chr1	133012688	133012755
chr1	133013283	133013394
chr1	133034605	133034711
chr1	133034747	133034872
chr1	133060802	133060893
chr1	133423113	133423264
chr1	133423503	133423593
chr1	133694232	133694284
chr1	133708689	133708772
chr1	133724359	133724449
chr1	133764146	133764222
chr1	133807380	133807536
chr1	133842877	133842956
chr1	133854108	133854183
chr1	133859583	133859695
chr1	133904194	133904274
chr1	133904876	133904949
chr1	133964424	133964534
chr1	133964630	133964743
chr1	134036026	134036102
chr1	134087518	134087580
chr1	134093550	134093647
chr1	134194899	134194985
chr1	134287903	134288027
chr1	134288264	134288364
chr1	134313874	134313989
chr1	134314058	134314151
chr1	134314488	134314573
chr1	134416711	134416773
chr1	134416851	134416915
chr1	134419516	134419580
chr1	134425242	134425307
chr1	134454533	134454597
chr1	134593016	134593091
chr1	134638238	134638486
chr1	134776863	134776985
chr1	134778032	134778123
chr1	134921668	134921751
chr1	134921886	134921972
chr1	134942550	134942718
chr1	134942970	134943067
chr1	134997069	134997149
chr1	135027817	135027920
chr1	135028096	135028304
chr1	135079276	135079374
chr1	135220602	135220673
chr1	135254503	135254630
chr1	135260286	135260480
chr1	135272800	135272879
chr1	135320269	135320465
chr1	135320685	135320785
chr1	135330893	135331001
chr1	135506438	135506547
chr1	135506579	135506645
chr1	135506706	135506766
chr1	135625375	135625433
chr1	135804287	135804368
chr1	135850050	135850155
chr1	135861849	135861916
chr1	135864706	135864784
chr1	135957774	135957892
chr1	135959808	135959880
chr1	135963850	135963912
chr1	135975766	135975843
chr1	136043126	136043210
chr1	136075502	136075604
chr1	136114695	136114771
chr1	136131578	136131711
chr1	136140526	136140588
chr1	136140773	136140862
chr1	136213701	136213809
chr1	136217808	136217882
chr1	136229326	136229467
chr1	136288018	136288095
chr1	136302339	136302446
chr1	136391179	136391352
chr1	136427037	136427111
chr1	136453457	136453536
chr1	136456714	136456784
chr1	136457172	136457277
chr1	136457658	136457824
chr1	136543299	136543377
chr1	136595743	136595793
chr1	136605125	136605236
chr1	136638283	136638391
chr1	136642373	136642464
chr1	136859138	136859214
chr1	137024460	137024607
chr1	137043390	137043481
chr1	137043696	137043827
chr1	137043912	137043990
chr1	137055565	137055628
chr1	137145169	137145248
chr1	137155396	137155470
chr1	137180259	137180429
chr1	137210007	137210139
chr1	137230257	137230324
chr1	137263786	137263903
chr1	137271361	137271465
chr1	137271826	137271932
chr1	137327108	137327222
chr1	137328403	137328477
chr1	137348693	137348742
chr1	137348794	137348895
chr1	137364714	137364796
chr1	137420081	137420226
chr1	137481817	137481953
chr1	137481971	137482049
chr1	137564659	137564748
chr1	137584763	137584872
chr1	137625613	137625725
chr1	137641533	137641616
chr1	137662830	137662926
chr1	137663092	137663182
chr1	137690146	137690255
chr1	137748126	137748240
chr1	137914761	137914811
chr1	138056421	138056552
chr1	138156852	138156946
chr1	138169524	138169597
chr1	138199889	138199997
chr1	138242045	138242158
chr1	138242180	138242254
chr1	138242368	138242499
chr1	138311713	138311796
chr1	138316956	138317067
chr1	138384230	138384343
chr1	138467878	138467953
chr1	138521548	138521652
chr1	138845706	138845817
chr1	138881109	138881169
chr1	140515718	140515814
chr1	140727913	140728028
chr1	140739088	140739186
chr1	140952627	140952702
chr1	141221189	141221247
chr1	141318809	141318915
chr1	141318973	141319068
chr1	141319266	141319337
chr1	142696345	142696419
chr1	144678370	144678467
chr1	145549925	145550035
chr1	145624208	145624579
chr1	145851183	145851253
chr1	148912827	148912908
chr1	150327052	150327135
chr1	152239930	152239990
chr1	152240062	152240160
chr1	152240288	152240370
chr1	153069967	153070058
chr1	153191485	153191605
chr1	153192276	153192380
chr1	153275374	153275529
chr1	153347461	153347537
chr1	153347655	153347786
chr1	153348063	153348232
chr1	153555370	153555439
chr1	153602393	153602457
chr1	153602778	153602859
chr1	153854712	153854774
chr1	153937102	153937211
chr1	154012779	154012848
chr1	154108904	154108957
chr1	154247013	154247127
chr1	154247185	154247326
chr1	154247329	154247437
chr1	154287155	154287216
chr1	154361821	154361929
chr1	154368484	154368564
chr1	154440021	154440090
chr1	154472004	154472075
chr1	154472184	154472264
chr1	154485991	154486148
chr1	154613435	154613529
chr1	154613704	154613823
chr1	154749676	154749789
chr1	154749933	154750077
chr1	154750115	154750253
chr1	154761233	154761330
chr1	154903281	154903359
chr1	155092888	155093000
chr1	155179310	155179397
chr1	155179497	155179606
chr1	155179750	155179937
chr1	155179992	155180153
chr1	155334256	155334371
chr1	155334683	155334776
chr1	155746958	155747073
chr1	155747187	155747294
chr1	155747423	155747504
chr1	155747527	155747611
chr1	155747643	155747743
chr1	156318471	156318567
chr1	156762978	156763049
chr1	156858178	156858263
chr1	156930368	156930536
chr1	156930586	156930657
chr1	156930701	156930761
chr1	156930807	156930898
chr1	156945933	156946042
chr1	157091367	157091475
chr1	157091726	157091864
chr1	157264191	157264346
chr1	157264426	157264552
chr1	157405522	157405619
chr1	157544903	157544974
chr1	157590005	157590096
chr1	157590330	157590438
chr1	157628839	157628885
chr1	157659792	157659916
chr1	157780126	157780210
chr1	157819946	157820046
chr1	157820080	157820223
chr1	157820397	157820480
chr1	157882978	157883084
chr1	157883192	157883373
chr1	157883588	157883670
chr1	158134610	158134710
chr1	158390363	158390460
chr1	158404167	158404270
chr1	158488848	158488950
chr1	158489122	158489213
chr1	158489369	158489491
chr1	158535109	158535191
chr1	158535246	158535330
chr1	158544118	158544182
chr1	158544327	158544399
chr1	158648621	158648701
chr1	158648796	158648917
chr1	158649004	158649231
chr1	158685218	158685326
chr1	158870550	158870618
chr1	158936451	158936524
chr1	159342145	159342325
chr1	159342545	159342645
chr1	159342693	159342779
chr1	159402474	159402557
chr1	159822378	159822456
chr1	160175630	160175739
chr1	160292778	160292851
chr1	160546702	160546745
chr1	160704829	160704917
chr1	161162393	161162478
chr1	161974555	161974644
chr1	162016069	162016164
chr1	162142834	162143078
chr1	162722916	162723023
chr1	162836361	162836654
chr1	162836826	162836962
chr1	162964611	162964709
chr1	162964834	162964939
chr1	163100921	163100996
chr1	163806794	163806971
chr1	163899253	163899323
chr1	163899339	163899400
chr1	164069733	164069798
chr1	164075103	164075158
chr1	164265128	164265251
chr1	164407899	164408002
chr1	164408036	164408146
chr1	164500586	164500865
chr1	164501024	164501113
chr1	165023115	165023188
chr1	165601728	165601807
chr1	165697675	165697788
chr1	165709638	165709836
chr1	165924610	165924724
chr1	166178904	166179009
chr1	166179126	166179298
chr1	166179312	166179420
chr1	166237772	166237850
chr1	166939811	166939923
chr1	167012050	167012121
chr1	167124252	167124365
chr1	167124440	167124589
chr1	167167017	167167178
chr1	167211972	167212119
chr1	167212212	167212325
chr1	167390489	167390560
chr1	167390657	167390743
chr1	167391198	167391318
chr1	167564474	167564724
chr1	167572504	167572622
chr1	167616614	167616704
chr1	167638128	167638263
chr1	167746472	167746573
chr1	167771111	167771186
chr1	167786784	167786866
chr1	167795078	167795167
chr1	167805915	167805974
chr1	167931615	167931700
chr1	167932252	167932339
chr1	168073923	168073992
chr1	168184104	168184331
chr1	168184441	168184541
chr1	168212828	168212903
chr1	168212918	168213023
chr1	168269448	168269492
chr1	168308968	168309046
chr1	168309089	168309251
chr1	168309420	168309564
chr1	168340161	168340257
chr1	169197136	169197262
chr1	169214598	169214646
chr1	169214685	169214763
chr1	169214852	169215096
chr1	169238649	169238824
chr1	169279982	169280081
chr1	169280090	169280200
chr1	169280233	169280378
chr1	169404713	169404788
chr1	169557696	169557766
chr1	170288541	170288657
chr1	170362192	170362290
chr1	170368779	170368869
chr1	170702364	170702449
chr1	171298361	171298426
chr1	171461575	171461657
chr1	172104617	172104710
chr1	172104954	172105064
chr1	172145457	172145535
chr1	172519615	172519712
chr1	172519796	172520047
chr1	172574452	172574564
chr1	172574788	172574867
chr1	172815257	172815401
chr1	172815423	172815598
chr1	173044141	173044203
chr1	173146910	173147017
chr1	173200497	173200592
chr1	173216721	173216798
chr1	173259322	173259523
chr1	173259548	173259835
chr1	173259837	173260003
chr1	173260004	173260087
chr1	173290399	173290528
chr1	173290726	173290805
chr1	173300240	173300336
chr1	173312748	173312830
chr1	173327668	173327734
chr1	173341652	173341787
chr1	173475300	173475421
chr1	173939877	173939996
chr1	173949546	173949645
chr1	173957138	173957301
chr1	173957423	173957617
chr1	174012735	174012826
chr1	174064732	174064806
chr1	174078199	174078355
chr1	174121812	174121904
chr1	174152150	174152251
chr1	174242368	174242470
chr1	174252825	174252933
chr1	174280347	174280436
chr1	174306816	174306878
chr1	174412385	174412446
chr1	174420668	174420763
chr1	174430393	174430515
chr1	174438087	174438167
chr1	174493237	174493323
chr1	175777858	175777937
chr1	176432491	176432599
chr1	176433481	176433586
chr1	177221311	177221354
chr1	177422366	177422596
chr1	177479404	177479500
chr1	177622259	177622354
chr1	177622745	177622811
chr1	177830217	177830279
chr1	178141100	178141178
chr1	178180210	178180298
chr1	178204791	178204862
chr1	178205047	178205221
chr1	178529623	178529705
chr1	178743824	178743886
chr1	178744072	178744337
chr1	178744413	178744521
chr1	178931452	178931529
chr1	179187735	179187828
chr1	179188312	179188424
chr1	179188561	179188671
chr1	179188756	179188828
chr1	179188957	179189131
chr1	179371688	179371770
chr1	179371798	179371961
chr1	179372172	179372255
chr1	179372622	179372733
chr1	179372944	179373060
chr1	179373080	179373224
chr1	179537589	179537668
chr1	179726146	179726255
chr1	179726277	179726477
chr1	179726545	179726952
chr1	180248712	180248837
chr1	180249098	180249201
chr1	180266809	180266923
chr1	180267211	180267392
chr1	180267453	180267570
chr1	180290583	180290639
chr1	180336176	180336281
chr1	180336331	180336480
chr1	180396032	180396101
chr1	180458839	180459037
chr1	180746333	180746411
chr1	180846038	180846119
chr1	180849457	180849503
chr1	180851518	180851583
chr1	180976346	180976414
chr1	180988990	180989056
chr1	181195978	181196058
chr1	181251931	181252016
chr1	181476319	181476397
chr1	181598177	181598430
chr1	181598496	181598575
chr1	181657042	181657149
chr1	181733563	181733640
chr1	181733682	181733804
chr1	181890293	181890406
chr1	182186255	182186371
chr1	182189675	182189753
chr1	182242949	182243022
chr1	182262414	182262498
chr1	182266696	182266777
chr1	182296442	182296554
chr1	182341800	182341856
chr1	182343355	182343455
chr1	182348588	182348691
chr1	182397672	182397740
chr1	182413326	182413470
chr1	182499095	182499343
chr1	182533298	182533348
chr1	182571418	182571519
chr1	182571619	182571714
chr1	182656017	182656221
chr1	182656383	182656491
chr1	182692319	182692395
chr1	182693019	182693102
chr1	182710792	182710873
chr1	182722018	182722088
chr1	182743816	182743904
chr1	182744115	182744203
chr1	182744205	182744344
chr1	182780906	182780989
chr1	182780994	182781235
chr1	182846727	182846803
chr1	182872659	182872765
chr1	182872773	182872878
chr1	182909698	182909780
chr1	182947165	182947275
chr1	182947484	182947582
chr1	182992357	182992454
chr1	183081201	183081284
chr1	183142109	183142203
chr1	183282762	183282890
chr1	183309982	183310060
chr1	183313398	183313467
chr1	183395314	183395420
chr1	183772038	183772167
chr1	183772389	183772654
chr1	183810996	183811096
chr1	183949600	183949707
chr1	183949756	183949931
chr1	183949953	183950120
chr1	184038568	184038627
chr1	184054764	184054872
chr1	184055121	184055196
chr1	184271255	184271377
chr1	184271439	184271525
chr1	184271670	184271750
chr1	184339266	184339368
chr1	184339390	184339493
chr1	184447472	184447716
chr1	184447721	184447829
chr1	184470629	184470676
chr1	184507373	184507453
chr1	184693889	184694014
chr1	184694355	184694496
chr1	184721454	184721532
chr1	184858318	184858390
chr1	184895815	184895915
chr1	185804197	185804261
chr1	185857502	185857580
chr1	186165702	186165805
chr1	186235997	186236068
chr1	186312938	186313043
chr1	186373898	186373966
chr1	186555704	186555844
chr1	186572750	186572832
chr1	186635056	186635157
chr1	186697958	186698025
chr1	186706991	186707052
chr1	186746789	186746851
chr1	186823442	186823543
chr1	187106166	187106247
chr1	187152737	187152847
chr1	187156024	187156106
chr1	187186899	187187016
chr1	187187079	187187194
chr1	187265516	187265598
chr1	187332288	187332383
chr1	187475322	187475392
chr1	187565321	187565412
chr1	188528134	188528191
chr1	188529467	188529576
chr1	188791731	188791801
chr1	189411018	189411103
chr1	189475744	189475809
chr1	189802329	189802385
chr1	190043700	190043768
chr1	190298343	190298445
chr1	190456643	190456717
chr1	190698581	190698650
chr1	190729775	190729858
chr1	190827231	190827306
chr1	190831460	190831564
chr1	190831627	190831698
chr1	190966319	190966425
chr1	191167390	191167498
chr1	191167865	191167985
chr1	191386484	191386549
chr1	191511884	191511975
chr1	191552169	191552290
chr1	191552372	191552494
chr1	191662844	191662928
chr1	191711595	191711673
chr1	191722491	191722565
chr1	191726122	191726213
chr1	191746020	191746224
chr1	191746254	191746358
chr1	191984798	191984905
chr1	191992719	191992878
chr1	191993337	191993457
chr1	191994357	191994479
chr1	192169200	192169272
chr1	192377224	192377353
chr1	192485887	192485962
chr1	192506113	192506224
chr1	192514913	192514992
chr1	192752213	192752292
chr1	192752438	192752547
chr1	192752852	192752949
chr1	192850200	192850268
chr1	192887050	192887152
chr1	192922116	192922240
chr1	192922447	192922564
chr1	192977913	192977991
chr1	193006789	193006872
chr1	193007271	193007373
chr1	193150099	193150193
chr1	193150275	193150342
chr1	193162898	193163023
chr1	193164253	193164367
chr1	193242336	193242402
chr1	193392994	193393073
chr1	193399086	193399202
chr1	193399300	193399411
chr1	193541790	193541871
chr1	193541971	193542080
chr1	193542241	193542322
chr1	193645355	193645468
chr1	193645519	193645645
chr1	193665210	193665293
chr1	193730289	193730386
chr1	193730393	193730537
chr1	193730627	193730741
chr1	193731489	193731631
chr1	193916515	193916664
chr1	193960790	193960853
chr1	194015314	194015382
chr1	194227270	194227360
chr1	194489358	194489441
chr1	194492818	194492905
chr1	194861965	194862061
chr1	194948985	194949090
chr1	195156425	195156527
chr1	195166623	195166693
chr1	195286123	195286177
chr1	195527349	195527428
chr1	196446683	196446781
chr1	196446794	196446934
chr1	196765082	196765191
chr1	196868848	196868932
chr1	197067756	197068095
chr10	3120446	3120514
chr10	3134293	3134409
chr10	3134448	3134524
chr10	3174944	3175042
chr10	3226044	3226130
chr10	3228603	3228682
chr10	4424822	4424920
chr10	4522129	4522240
chr10	4522439	4522583
chr10	4540779	4541003
chr10	4541400	4541534
chr10	4795808	4795861
chr10	4837386	4837442
chr10	5081811	5081941
chr10	5958221	5958312
chr10	5958410	5958499
chr10	5959273	5959725
chr10	6201722	6201801
chr10	6382997	6383096
chr10	6805353	6805461
chr10	6854651	6854731
chr10	6989557	6989606
chr10	7309570	7309724
chr10	7309801	7309886
chr10	7318450	7318533
chr10	7369448	7369528
chr10	7383008	7383085
chr10	7400931	7401099
chr10	7401141	7401262
chr10	7401408	7401511
chr10	7500308	7500583
chr10	7500628	7500714
chr10	7512528	7512608
chr10	7512659	7512781
chr10	7675847	7675991
chr10	7676203	7676408
chr10	7703679	7703762
chr10	7937690	7937798
chr10	8020621	8020676
chr10	8238141	8238373
chr10	8238391	8238550
chr10	8238581	8238716
chr10	8605662	8605798
chr10	8658046	8658111
chr10	9394385	9394507
chr10	9620761	9620813
chr10	9620907	9621033
chr10	10213177	10213263
chr10	10277909	10278032
chr10	10869180	10869261
chr10	10869305	10869385
chr10	11001101	11001241
chr10	11063078	11063191
chr10	11063223	11063331
chr10	11211856	11212010
chr10	11488002	11488078
chr10	12661288	12661390
chr10	12728304	12728408
chr10	12728427	12728558
chr10	12810356	12810494
chr10	12810662	12810707
chr10	12912780	12912895
chr10	12951521	12951633
chr10	13145119	13145189
chr10	13194140	13194222
chr10	13194232	13194429
chr10	13459401	13459484
chr10	13588629	13588757
chr10	13684567	13684646
chr10	13684729	13684810
chr10	13686468	13686544
chr10	13702766	13702853
chr10	13849847	13849924
chr10	14264945	14265025
chr10	14265260	14265341
chr10	17444179	17444338
chr10	17597914	17597993
chr10	17667949	17668024
chr10	17742597	17742715
chr10	17742961	17743044
chr10	18038364	18038449
chr10	18038622	18038803
chr10	18038982	18039087
chr10	18396138	18396218
chr10	18564916	18564996
chr10	18886011	18886089
chr10	19076816	19076940
chr10	19311771	19311881
chr10	19380207	19380262
chr10	19380275	19380325
chr10	19653715	19653801
chr10	19653817	19654030
chr10	19654078	19654153
chr10	19654298	19654624
chr10	19742905	19742984
chr10	20032277	20032341
chr10	20032371	20032482
chr10	20032638	20032751
chr10	20032826	20032952
chr10	20377662	20377730
chr10	20672252	20672367
chr10	20672399	20672570
chr10	20879739	20879847
chr10	21015745	21015839
chr10	21085979	21086049
chr10	21577682	21577790
chr10	21603693	21603794
chr10	21714258	21714338
chr10	21862519	21862586
chr10	22450988	22451096
chr10	22539426	22539548
chr10	23069509	23069576
chr10	23394625	23394704
chr10	23645551	23645605
chr10	23869046	23869255
chr10	24289237	24289332
chr10	24431679	24431766
chr10	24589591	24589714
chr10	24599345	24599455
chr10	24829503	24829585
chr10	24844148	24844230
chr10	25016835	25016943
chr10	26093969	26094051
chr10	26094789	26094891
chr10	26415219	26415310
chr10	26471109	26471220
chr10	29033234	29033341
chr10	29081774	29081903
chr10	29255482	29255579
chr10	30320218	30320342
chr10	30338004	30338108
chr10	30523069	30523239
chr10	30553977	30554088
chr10	30562572	30562655
chr10	30562725	30562838
chr10	30953953	30954011
chr10	31033135	31033195
chr10	31328932	31329041
chr10	31329069	31329177
chr10	31756026	31756096
chr10	32272579	32272661
chr10	33343898	33344043
chr10	33344099	33344202
chr10	33671011	33671097
chr10	33739288	33739471
chr10	33739494	33739576
chr10	33804211	33804286
chr10	33926549	33926634
chr10	33926826	33926891
chr10	34002019	34002102
chr10	34002373	34002536
chr10	34138050	34138134
chr10	34138318	34138461
chr10	34138469	34138548
chr10	36637903	36637963
chr10	36694018	36694159
chr10	36694237	36694388
chr10	36694864	36694960
chr10	36856211	36856318
chr10	36856404	36856486
chr10	36856900	36856980
chr10	38853772	38853947
chr10	39001035	39001109
chr10	39089449	39089559
chr10	39089957	39090035
chr10	39171313	39171371
chr10	39288273	39288357
chr10	39336083	39336165
chr10	39451710	39451778
chr10	39451830	39451923
chr10	39451930	39452084
chr10	39452120	39452190
chr10	39515606	39515678
chr10	39564775	39564845
chr10	39616319	39616402
chr10	39646612	39646716
chr10	39744710	39744798
chr10	39745191	39745265
chr10	39977384	39977493
chr10	40021208	40021289
chr10	40021456	40021570
chr10	40022083	40022202
chr10	40194342	40194407
chr10	40225638	40225740
chr10	40362375	40362462
chr10	40403012	40403150
chr10	40603581	40603682
chr10	40757328	40757441
chr10	40757619	40757701
chr10	40792183	40792263
chr10	40855338	40855403
chr10	41022634	41022747
chr10	41022766	41022849
chr10	41071180	41071251
chr10	41238988	41239276
chr10	41297425	41297505
chr10	41529619	41529790
chr10	41529791	41529965
chr10	41529987	41530092
chr10	41606985	41607175
chr10	41607181	41607315
chr10	41639757	41639866
chr10	41654707	41654782
chr10	41737886	41737995
chr10	41751136	41751239
chr10	41828687	41828743
chr10	41994951	41995030
chr10	41995697	41995837
chr10	41996627	41996752
chr10	41997530	41997618
chr10	41997634	41997740
chr10	41997762	41997824
chr10	41997908	41997977
chr10	42110136	42110216
chr10	42113985	42114067
chr10	42198109	42198193
chr10	42198286	42198348
chr10	42221989	42222179
chr10	42222269	42222390
chr10	42348491	42348547
chr10	42398945	42399074
chr10	42399085	42399169
chr10	42481302	42481361
chr10	42650230	42650332
chr10	42751860	42751923
chr10	42894554	42894635
chr10	42895196	42895372
chr10	42941273	42941385
chr10	43193513	43193578
chr10	43198671	43198786
chr10	43198812	43198901
chr10	43199032	43199105
chr10	43199623	43199734
chr10	43260677	43260888
chr10	43298342	43298421
chr10	43298653	43298782
chr10	43298950	43299028
chr10	43717430	43717495
chr10	43723525	43723597
chr10	43789110	43789206
chr10	43988174	43988440
chr10	44089133	44089221
chr10	44199095	44199164
chr10	44210152	44210242
chr10	44249192	44249288
chr10	44249349	44249412
chr10	44624578	44624656
chr10	44787040	44787147
chr10	44814666	44814779
chr10	44843232	44843312
chr10	45297693	45297839
chr10	45297927	45298034
chr10	46165816	46165885
chr10	50312467	50312586
chr10	50312634	50312757
chr10	50431036	50431112
chr10	50614829	50614940
chr10	52101617	52101752
chr10	52101844	52102084
chr10	52137112	52137224
chr10	52137331	52137508
chr10	52137592	52137710
chr10	52137799	52137910
chr10	53316575	53316756
chr10	53317538	53317616
chr10	53349654	53349772
chr10	53349796	53349962
chr10	53470634	53470743
chr10	53470936	53471002
chr10	53471203	53471302
chr10	53795484	53795598
chr10	54193063	54193141
chr10	55835295	55835356
chr10	56904294	56904382
chr10	57206416	57206495
chr10	57251904	57252011
chr10	57683668	57683751
chr10	57686709	57686779
chr10	57786169	57786277
chr10	57909536	57909652
chr10	57909731	57909853
chr10	57976722	57976804
chr10	58018599	58018681
chr10	58108331	58108407
chr10	58275483	58275581
chr10	58275777	58275931
chr10	58612974	58613073
chr10	58684220	58684573
chr10	58684600	58684797
chr10	58684861	58684948
chr10	58705083	58705157
chr10	58786087	58786166
chr10	59079086	59079412
chr10	59165058	59165231
chr10	59165336	59165468
chr10	59195207	59195290
chr10	59282391	59282458
chr10	59342350	59342421
chr10	59342577	59342667
chr10	59362386	59362528
chr10	59414421	59414530
chr10	59414657	59414731
chr10	59414798	59414877
chr10	59465660	59465787
chr10	59570221	59570330
chr10	59575824	59575891
chr10	59595931	59595988
chr10	59597064	59597139
chr10	59620203	59620276
chr10	59634654	59634733
chr10	59657946	59658047
chr10	59682100	59682159
chr10	59707855	59707936
chr10	59740618	59740796
chr10	59768643	59768706
chr10	59768768	59768811
chr10	59809714	59809827
chr10	59819859	59819917
chr10	59862746	59862818
chr10	59870691	59870857
chr10	59891022	59891089
chr10	60110921	60111000
chr10	60149748	60149882
chr10	60154333	60154444
chr10	60215310	60215374
chr10	60219831	60219933
chr10	60247719	60247785
chr10	60294107	60294181
chr10	60294240	60294352
chr10	60294379	60294464
chr10	60325722	60325825
chr10	60391171	60391306
chr10	60542761	60542834
chr10	60552297	60552405
chr10	60608992	60609143
chr10	60609521	60609751
chr10	60610092	60610228
chr10	60610266	60610467
chr10	60610510	60610653
chr10	60730532	60730624
chr10	60759215	60759297
chr10	60768470	60768543
chr10	60915076	60915247
chr10	60915343	60915415
chr10	60915617	60915721
chr10	60923229	60923355
chr10	61037088	61037154
chr10	61111204	61111297
chr10	61111383	61111506
chr10	61142973	61143206
chr10	61158447	61158531
chr10	61158835	61158977
chr10	61159040	61159276
chr10	61230734	61230843
chr10	61246034	61246101
chr10	61246686	61246851
chr10	61694069	61694181
chr10	61792488	61792597
chr10	61802916	61803124
chr10	61872443	61872512
chr10	61949211	61949452
chr10	61949460	61949650
chr10	61992248	61992317
chr10	62027464	62027539
chr10	62040672	62040770
chr10	62041064	62041244
chr10	62113420	62113547
chr10	62114296	62114464
chr10	62163857	62163939
chr10	62188631	62188733
chr10	62255008	62255144
chr10	62255237	62255332
chr10	62322937	62323002
chr10	62323655	62323715
chr10	62328256	62328367
chr10	62409903	62410052
chr10	62486150	62486311
chr10	62486313	62486474
chr10	62486635	62486754
chr10	62637191	62637256
chr10	62666762	62666827
chr10	62706470	62706757
chr10	62801148	62801335
chr10	62801374	62801546
chr10	62801648	62801755
chr10	63521503	63521577
chr10	66237636	66237716
chr10	66320179	66320261
chr10	66324841	66324900
chr10	66558871	66559009
chr10	66589730	66589835
chr10	66589939	66590018
chr10	66590159	66590262
chr10	66608509	66608600
chr10	66748049	66748180
chr10	66748267	66748349
chr10	67011587	67011758
chr10	67299249	67299339
chr10	67442584	67442759
chr10	67472028	67472087
chr10	67561071	67561148
chr10	67867920	67868017
chr10	68134268	68134341
chr10	68558676	68558727
chr10	68675459	68675524
chr10	68675962	68676253
chr10	68687462	68687535
chr10	68735367	68735447
chr10	69074641	69074753
chr10	69511091	69511174
chr10	69559773	69559888
chr10	69615680	69615742
chr10	69707933	69708014
chr10	69756378	69756445
chr10	69903481	69903562
chr10	69903587	69903660
chr10	69928449	69928531
chr10	69995059	69995169
chr10	70062159	70062315
chr10	70062380	70062470
chr10	70062633	70062706
chr10	70116429	70116510
chr10	70593071	70593182
chr10	70593183	70593267
chr10	70621707	70621802
chr10	70700413	70700495
chr10	70747839	70747951
chr10	70795941	70796023
chr10	70807510	70807714
chr10	70810334	70810638
chr10	70810898	70810985
chr10	70811031	70811151
chr10	70823648	70823728
chr10	71361478	71361561
chr10	72562274	72562355
chr10	72562570	72562664
chr10	74429772	74430039
chr10	74524122	74524224
chr10	74561620	74561695
chr10	74674776	74674959
chr10	74675165	74675297
chr10	74779541	74779665
chr10	74933111	74933171
chr10	74980007	74980120
chr10	74980423	74980513
chr10	75020113	75020221
chr10	75022862	75022934
chr10	75100480	75100541
chr10	75130817	75130901
chr10	75146809	75146853
chr10	75156710	75156846
chr10	75226789	75226964
chr10	75235796	75235857
chr10	75322684	75322825
chr10	75357808	75357928
chr10	75495498	75495605
chr10	75580884	75580964
chr10	75618771	75618843
chr10	75666599	75666699
chr10	75708073	75708143
chr10	75807604	75807716
chr10	75905117	75905203
chr10	75905492	75905800
chr10	75931435	75931525
chr10	75931584	75931658
chr10	75939676	75939785
chr10	75994238	75994436
chr10	76080266	76080349
chr10	76188489	76188698
chr10	76224037	76224109
chr10	76291111	76291185
chr10	76351510	76351589
chr10	76424819	76424951
chr10	76496190	76496243
chr10	76532411	76532488
chr10	76628773	76628919
chr10	76629002	76629057
chr10	76629208	76629304
chr10	76690367	76690443
chr10	76721985	76722093
chr10	76722247	76722384
chr10	76876716	76876778
chr10	76880558	76880667
chr10	76881035	76881179
chr10	76934387	76934440
chr10	76978443	76978530
chr10	76978574	76978699
chr10	76978984	76979065
chr10	76979688	76979742
chr10	77008822	77008888
chr10	77044513	77044612
chr10	77044650	77044804
chr10	77068914	77069044
chr10	77069079	77069200
chr10	77085082	77085273
chr10	77189825	77189900
chr10	77284775	77284855
chr10	77364822	77364911
chr10	77366049	77366126
chr10	77441068	77441198
chr10	77441354	77441502
chr10	77472099	77472213
chr10	77472282	77472416
chr10	77472435	77472573
chr10	77494665	77494733
chr10	77622443	77622518
chr10	77641357	77641415
chr10	77655970	77656023
chr10	77706839	77706969
chr10	77751389	77751457
chr10	77814935	77815008
chr10	77815033	77815161
chr10	77815183	77815256
chr10	77875840	77875907
chr10	77914379	77914450
chr10	77927577	77927653
chr10	77927784	77927908
chr10	77932855	77932958
chr10	77950531	77950647
chr10	77982680	77982749
chr10	78051967	78052033
chr10	78215301	78215406
chr10	78215463	78215562
chr10	79017159	79017302
chr10	79017346	79017609
chr10	79092682	79092745
chr10	79125713	79125793
chr10	79144509	79144831
chr10	79167003	79167088
chr10	79167127	79167235
chr10	79179872	79180005
chr10	79180273	79180359
chr10	79218012	79218120
chr10	79229420	79229501
chr10	79242879	79242946
chr10	79243105	79243161
chr10	79256422	79256567
chr10	79263410	79263540
chr10	79294986	79295107
chr10	79317074	79317206
chr10	79323343	79323448
chr10	79350432	79350514
chr10	79363866	79363993
chr10	79371424	79371546
chr10	79379704	79379797
chr10	79384409	79384498
chr10	79390270	79390346
chr10	79396553	79396610
chr10	79397259	79397369
chr10	79399858	79399970
chr10	79422899	79422977
chr10	79423019	79423094
chr10	79445403	79445469
chr10	79446715	79446776
chr10	79450059	79450170
chr10	79480591	79480692
chr10	79516156	79516232
chr10	79516752	79516865
chr10	79520478	79520550
chr10	79534580	79534655
chr10	79568713	79568776
chr10	79578589	79578659
chr10	79578766	79578838
chr10	79579604	79579710
chr10	79599295	79599356
chr10	79599840	79599939
chr10	79601751	79601805
chr10	79601892	79601993
chr10	79604151	79604316
chr10	79604907	79605004
chr10	79611503	79611622
chr10	79611776	79611884
chr10	79612583	79612705
chr10	79622622	79622676
chr10	79623580	79623680
chr10	79630401	79630454
chr10	79630526	79630593
chr10	79686767	79686901
chr10	79689154	79689470
chr10	79717809	79717917
chr10	79722671	79722764
chr10	79723347	79723457
chr10	79723493	79723580
chr10	79727471	79727621
chr10	79727785	79727904
chr10	79759976	79760065
chr10	79765573	79765669
chr10	79783068	79783235
chr10	79786298	79786419
chr10	79786461	79786551
chr10	79792628	79792816
chr10	79804507	79804620
chr10	79826901	79826980
chr10	79840992	79841057
chr10	79850247	79850612
chr10	79862462	79862539
chr10	79869506	79869607
chr10	79873075	79873194
chr10	79873374	79873510
chr10	79875000	79875105
chr10	79875505	79875568
chr10	79929803	79929928
chr10	79942949	79943022
chr10	79958296	79958439
chr10	79991358	79991450
chr10	80009018	80009128
chr10	80029220	80029321
chr10	80039987	80040089
chr10	80040182	80040357
chr10	80040398	80040627
chr10	80040702	80040794
chr10	80052999	80053110
chr10	80053205	80053283
chr10	80065637	80065725
chr10	80065780	80065859
chr10	80084735	80084871
chr10	80084980	80085021
chr10	80085049	80085145
chr10	80085227	80085384
chr10	80118531	80118595
chr10	80119387	80119439
chr10	80135119	80135194
chr10	80138963	80139556
chr10	80141291	80141361
chr10	80155283	80155395
chr10	80162824	80162869
chr10	80164758	80164971
chr10	80217660	80217769
chr10	80217782	80218023
chr10	80218046	80218117
chr10	80218163	80218260
chr10	80218278	80218386
chr10	80218398	80218483
chr10	80255694	80255784
chr10	80261438	80261533
chr10	80261597	80261655
chr10	80289728	80289840
chr10	80317950	80318181
chr10	80318210	80318304
chr10	80318499	80318620
chr10	80358954	80359015
chr10	80363621	80363717
chr10	80399399	80399500
chr10	80426513	80426610
chr10	80434308	80434372
chr10	80453357	80453439
chr10	80462697	80462828
chr10	80463531	80463613
chr10	80473348	80473427
chr10	80473708	80473821
chr10	80477763	80477867
chr10	80478683	80478765
chr10	80532585	80532676
chr10	80532779	80532880
chr10	80568904	80569054
chr10	80598612	80598707
chr10	80599056	80599150
chr10	80600593	80600664
chr10	80628122	80628195
chr10	80630372	80630543
chr10	80640848	80640984
chr10	80641387	80641505
chr10	80641790	80641963
chr10	80644362	80644443
chr10	80655196	80655391
chr10	80655456	80655594
chr10	80695958	80696058
chr10	80702346	80702425
chr10	80702648	80702811
chr10	80702860	80702958
chr10	80707062	80707174
chr10	80748545	80748698
chr10	80750793	80750844
chr10	80753988	80754091
chr10	80755675	80755818
chr10	80755855	80756005
chr10	80783558	80783646
chr10	80786951	80787060
chr10	80806128	80806212
chr10	80811377	80811488
chr10	80812323	80812406
chr10	80820507	80820616
chr10	80827671	80827761
chr10	80841158	80841517
chr10	80864342	80864441
chr10	80867837	80867941
chr10	80879666	80879774
chr10	80879788	80879890
chr10	80893135	80893249
chr10	80893260	80893427
chr10	80893701	80893936
chr10	80896586	80896697
chr10	80945469	80945557
[truncated: 19,396 more rows]
