# Supplementary material for: Ten-eleven translocation 2 interacts with forkhead box O3 and regulates adult neurogenesis
Source: Nat Commun. 2017 Jun 29;8:15903. doi: 10.1038/ncomms15903 (PMC5493768; doi:10.1038/ncomms15903)
Supplement: Supplementary Data 3 — Merged 5hmC peaks from wildtype and Tet2-/- aNSCs. [file ncomms15903-s4.xlsx]

## Sheet: sup.table3
chr	start	end
chr1	3351030	3351342
chr1	4756733	4757345
chr1	4774023	4774587
chr1	4809604	4810035
chr1	4810153	4810614
chr1	4811066	4811594
chr1	4819361	4819804
chr1	4820032	4820446
chr1	4893192	4893567
chr1	4900963	4901315
chr1	4915217	4915655
chr1	4916086	4916997
chr1	4955896	4956211
chr1	4959775	4960411
chr1	4998551	4998946
chr1	5004811	5005166
chr1	5005528	5006008
chr1	5006374	5006681
chr1	5010627	5011882
chr1	5014245	5014850
chr1	5023374	5023792
chr1	5074467	5074762
chr1	5218633	5219572
chr1	5221998	5222490
chr1	6349138	6349752
chr1	6472323	6472706
chr1	6500546	6500912
chr1	6584522	6584840
chr1	6795243	6795735
chr1	6857019	6857455
chr1	7057033	7057450
chr1	7095336	7095751
chr1	7126927	7127581
chr1	7128327	7129188
chr1	7129191	7130223
chr1	7158231	7158853
chr1	7303652	7303933
chr1	7351943	7352467
chr1	9538237	9539118
chr1	9544128	9545033
chr1	9549725	9550396
chr1	9551546	9551919
chr1	9553509	9554434
chr1	9554986	9555570
chr1	9555856	9557264
chr1	9559985	9560853
chr1	9566134	9566648
chr1	9568400	9569093
chr1	9574022	9574411
chr1	9591016	9592612
chr1	9596707	9597300
chr1	9599265	9599843
chr1	9600743	9601234
chr1	9601571	9602145
chr1	9602334	9602755
chr1	9609265	9610613
chr1	9611378	9612249
chr1	9612341	9613153
chr1	9617136	9618482
chr1	9618606	9618981
chr1	9619613	9620065
chr1	9620837	9621611
chr1	9621627	9622093
chr1	9628620	9629443
chr1	9630684	9631906
chr1	9638644	9639997
chr1	9648441	9649469
chr1	9649637	9649966
chr1	9650711	9651313
chr1	9689299	9689576
chr1	9737387	9737992
chr1	9789044	9789590
chr1	9789711	9790371
chr1	9791386	9791770
chr1	9794591	9795206
chr1	9795478	9796348
chr1	9805896	9806341
chr1	9813243	9814247
chr1	9814384	9814720
chr1	9837771	9838169
chr1	9841526	9841923
chr1	9843092	9843432
chr1	9850378	9850659
chr1	9852511	9852903
chr1	9957302	9957700
chr1	9978593	9979264
chr1	9979931	9980410
chr1	9999357	10000108
chr1	10004485	10005045
chr1	10046401	10047060
chr1	10047945	10048358
chr1	10120543	10121182
chr1	10122861	10123120
chr1	10123641	10124248
chr1	10129447	10129815
chr1	10155821	10156074
chr1	10156859	10157326
chr1	10245582	10246090
chr1	10247628	10247915
chr1	10582525	10583119
chr1	10870398	10870795
chr1	11079573	11080237
chr1	11404082	11404555
chr1	11575267	11575687
chr1	11748923	11749232
chr1	11749530	11749902
chr1	11764686	11765294
chr1	11785779	11786228
chr1	11927041	11927551
chr1	11957270	11957744
chr1	11990508	11991289
chr1	11998955	11999373
chr1	12019660	12020331
chr1	12124554	12124788
chr1	12179917	12180345
chr1	12182249	12182725
chr1	12198577	12199653
chr1	12266453	12266914
chr1	12268780	12269240
chr1	12269475	12269751
chr1	12275879	12276483
chr1	12281901	12283179
chr1	12388249	12389023
chr1	12392024	12392254
chr1	12399953	12400649
chr1	12406761	12407194
chr1	12490152	12490871
chr1	12497937	12498530
chr1	12500189	12501166
chr1	12542531	12542896
chr1	12561950	12562560
chr1	12566981	12567653
chr1	12601998	12602929
chr1	12612224	12612751
chr1	12630839	12632057
chr1	12634644	12635027
chr1	12679477	12680086
chr1	12682240	12682751
chr1	12682861	12683887
chr1	12684440	12684740
chr1	12687737	12688277
chr1	12696384	12696883
chr1	12705477	12705869
chr1	12708035	12708951
chr1	12719551	12720254
chr1	12726578	12727064
chr1	12739188	12739574
chr1	12754460	12755164
chr1	12757383	12757732
chr1	12765668	12766155
chr1	12766210	12766759
chr1	12766942	12767331
chr1	12771931	12772525
chr1	12784936	12786062
chr1	12786857	12787079
chr1	12796055	12797043
chr1	12800966	12801943
chr1	12822799	12823038
chr1	12823176	12823599
chr1	12825385	12826621
chr1	12832338	12832771
chr1	12841653	12842516
chr1	12855016	12855769
chr1	12862015	12862514
chr1	12867779	12868173
chr1	12895250	12895946
chr1	12932580	12933064
chr1	12937354	12937700
chr1	12937783	12938173
chr1	12969294	12969859
chr1	12980842	12981961
chr1	12982339	12983159
chr1	12987284	12987713
chr1	12994872	12995757
chr1	13008378	13008868
chr1	13009728	13010083
chr1	13030450	13031108
chr1	13032770	13033176
chr1	13090828	13091178
chr1	13093370	13093861
chr1	13132378	13133307
chr1	13142735	13143271
chr1	13152852	13153273
chr1	13164308	13164845
chr1	13178268	13179666
chr1	13185380	13185820
chr1	13186233	13186641
chr1	13187009	13187637
chr1	13206472	13206993
chr1	13209481	13210006
chr1	13215757	13216253
chr1	13224346	13224878
chr1	13224990	13225465
chr1	13252293	13252614
chr1	13256777	13257188
chr1	13259768	13260089
chr1	13261744	13262570
chr1	13263197	13263514
chr1	13265681	13266137
chr1	13266155	13266547
chr1	13279135	13279757
chr1	13279997	13280667
chr1	13281352	13281597
chr1	13283181	13283718
chr1	13284773	13285568
chr1	13285581	13286078
chr1	13289500	13289948
chr1	13298435	13298866
chr1	13301569	13301908
chr1	13302470	13303258
chr1	13303405	13304041
chr1	13304155	13305081
chr1	13306677	13307119
chr1	13319477	13320041
chr1	13322506	13323228
chr1	13323928	13324318
chr1	13330463	13330965
chr1	13333133	13333546
chr1	13359164	13359527
chr1	13361315	13361704
chr1	13376102	13376404
chr1	13381921	13382383
chr1	13383450	13383838
chr1	13406624	13407048
chr1	13413465	13413974
chr1	13415636	13416136
chr1	13416609	13417451
chr1	13444603	13445195
chr1	13477585	13478045
chr1	13516873	13517203
chr1	13519328	13519773
chr1	13521510	13521996
chr1	13524645	13524987
chr1	13563819	13564640
chr1	13566403	13566965
chr1	13575357	13575720
chr1	13578108	13578728
chr1	13588993	13589684
chr1	13589720	13590434
chr1	13597856	13599000
chr1	13604333	13605245
chr1	13626577	13627012
chr1	13629281	13630089
chr1	13633114	13633569
chr1	13639680	13640220
chr1	13648524	13648879
chr1	13649503	13651009
chr1	13673040	13673605
chr1	13674086	13674503
chr1	13742699	13743039
chr1	13761102	13761529
chr1	13762200	13762709
chr1	13779391	13779861
chr1	13824861	13825564
chr1	13838460	13839371
chr1	13848704	13849181
chr1	13850259	13851529
chr1	13860888	13861752
chr1	13864215	13864782
chr1	13869119	13869548
chr1	13870857	13871307
chr1	13891528	13892156
chr1	13893162	13894206
chr1	13904316	13905162
chr1	13916039	13916531
chr1	13924992	13925618
chr1	13926384	13927017
chr1	13989140	13989595
chr1	13990777	13991385
chr1	13991490	13992558
chr1	13992665	13993264
chr1	13999100	13999581
chr1	13999777	14000499
chr1	14000827	14001306
chr1	14001332	14002032
chr1	14007429	14007881
chr1	14087976	14088440
chr1	14089046	14089669
chr1	14090944	14091561
chr1	14098244	14099843
chr1	14100310	14100827
chr1	14111066	14111601
chr1	14129560	14130552
chr1	14131009	14131376
chr1	14140656	14141255
chr1	14141929	14142219
chr1	14155998	14156434
chr1	14169419	14170874
chr1	14171176	14172324
chr1	14174085	14174827
chr1	14175453	14175821
chr1	14179058	14180099
chr1	14182487	14183252
chr1	14186660	14187077
chr1	14192201	14193022
chr1	14194331	14194833
chr1	14198111	14198759
chr1	14208470	14209481
chr1	14209856	14210230
chr1	14210290	14210807
chr1	14211073	14211781
chr1	14213350	14213876
chr1	14221849	14222931
chr1	14234730	14235587
chr1	14237733	14238210
chr1	14258269	14258852
chr1	14275336	14275932
chr1	14277938	14278868
chr1	14281587	14282313
chr1	14282674	14283419
chr1	14284196	14284945
chr1	14286663	14286985
chr1	14287102	14287454
chr1	14288315	14288751
chr1	14292651	14294062
chr1	14294295	14295137
chr1	14295333	14295896
chr1	14296411	14296894
chr1	14300338	14300972
chr1	14302362	14303151
chr1	14339927	14340574
chr1	14347666	14348071
chr1	14359379	14359720
chr1	14413140	14413541
chr1	14421720	14422172
chr1	14445788	14446178
chr1	14452559	14453028
chr1	14454814	14455298
chr1	14462245	14462728
chr1	14474342	14474866
chr1	14494962	14495450
chr1	14498813	14499151
chr1	14502529	14503114
chr1	14536280	14536642
chr1	14556297	14556867
chr1	14556923	14557398
chr1	14560149	14560599
chr1	14560611	14561074
chr1	14579742	14580310
chr1	14611443	14612098
chr1	14616727	14617709
chr1	14617948	14618440
chr1	14631492	14631838
chr1	14669434	14669891
chr1	14695012	14695342
chr1	14695441	14696097
chr1	15795103	15795626
chr1	15823388	15823706
chr1	15865580	15865988
chr1	15911467	15911703
chr1	15933673	15934120
chr1	16081643	16082353
chr1	16082787	16083786
chr1	16092927	16093486
chr1	16097776	16098340
chr1	16100522	16101150
chr1	16101986	16102650
chr1	16103324	16103933
chr1	16104347	16104954
chr1	16107636	16108020
chr1	16112750	16113404
chr1	16118002	16118631
chr1	16120137	16120922
chr1	16124786	16125742
chr1	16167529	16168034
chr1	16191912	16192527
chr1	16217608	16217900
chr1	16238848	16239488
chr1	16239780	16240444
chr1	16246515	16247114
chr1	16252056	16252486
chr1	16254948	16255703
chr1	16262198	16262791
chr1	16290948	16291189
chr1	16336966	16337771
chr1	16338697	16339066
chr1	16389370	16389750
chr1	16426077	16426465
chr1	16458701	16459220
chr1	16475967	16476322
chr1	16509812	16510311
chr1	16535141	16535726
chr1	16577059	16577555
chr1	16597078	16597586
chr1	16605064	16605306
chr1	16606400	16606914
chr1	16607503	16607845
chr1	16607885	16608390
chr1	16673978	16674281
chr1	16692878	16693220
chr1	17087619	17088327
chr1	17439428	17439810
chr1	17596964	17597480
chr1	17647629	17647905
chr1	17828499	17828821
chr1	19664531	19664829
chr1	19762133	19762461
chr1	19839731	19840058
chr1	19840102	19840757
chr1	19917789	19918546
chr1	20048353	20048787
chr1	20107142	20107501
chr1	20107659	20108110
chr1	20125004	20125446
chr1	20292516	20293484
chr1	20668923	20669265
chr1	20669596	20670026
chr1	20749878	20750388
chr1	20807275	20807729
chr1	20813398	20813985
chr1	20829997	20830302
chr1	20834110	20834799
chr1	20836272	20836700
chr1	20857547	20858568
chr1	20860950	20861601
chr1	20881652	20882342
chr1	20885282	20885702
chr1	20885844	20886603
chr1	20888693	20889213
chr1	20890435	20891293
chr1	20895087	20897121
chr1	20897567	20898315
chr1	20898583	20899085
chr1	20899589	20900062
chr1	20900317	20900935
chr1	20902203	20903103
chr1	20907497	20908067
chr1	20911069	20911482
chr1	20912958	20913757
chr1	20923593	20923890
chr1	20924575	20925837
chr1	20926420	20927050
chr1	20941083	20942534
chr1	20974488	20975315
chr1	20976321	20977133
chr1	20979408	20980150
chr1	20985361	20986018
chr1	20986502	20987186
chr1	20987781	20988586
chr1	20992364	20993563
chr1	20996600	20997332
chr1	20997884	20998962
chr1	20998980	20999665
chr1	21000221	21000852
chr1	21004534	21005155
chr1	21018084	21018538
chr1	21025144	21025434
chr1	21025993	21027111
chr1	21027980	21028350
chr1	21029384	21030739
chr1	21030784	21031519
chr1	21032425	21033070
chr1	21033564	21033864
chr1	21041822	21043760
chr1	21060024	21060520
chr1	21064376	21065026
chr1	21065700	21066064
chr1	21066140	21066810
chr1	21067398	21068087
chr1	21076349	21076976
chr1	21078380	21078726
chr1	21079473	21080363
chr1	21083478	21083780
chr1	21087183	21087602
chr1	21094044	21094409
chr1	21114842	21115375
chr1	21124373	21124669
chr1	21144515	21145341
chr1	21157004	21157537
chr1	21209668	21210097
chr1	21215846	21216322
chr1	21260391	21260842
chr1	21401685	21402713
chr1	21421870	21422146
chr1	21424928	21425491
chr1	21438423	21438761
chr1	21447506	21447897
chr1	21448432	21449489
chr1	21451010	21451411
chr1	21459556	21459905
chr1	21477118	21477646
chr1	21489874	21490499
chr1	21491977	21492555
chr1	21500439	21500776
chr1	21512041	21512516
chr1	21525623	21526020
chr1	21604065	21604419
chr1	21606562	21607316
chr1	21610698	21611249
chr1	21640992	21641296
chr1	21660436	21660798
chr1	21666855	21667186
chr1	21671170	21671425
chr1	21680646	21680968
chr1	21688967	21689566
chr1	21710776	21711011
chr1	21715103	21715532
chr1	21726393	21726822
chr1	21741777	21742228
chr1	21750712	21751313
chr1	21761254	21761724
chr1	21764051	21764449
chr1	21770306	21771822
chr1	21793924	21794530
chr1	21797230	21797670
chr1	21804258	21804809
chr1	21819741	21820045
chr1	21820250	21820923
chr1	21826338	21826892
chr1	21828635	21829078
chr1	21865482	21865971
chr1	21895025	21895335
chr1	21909397	21909864
chr1	21913072	21913506
chr1	21934502	21935083
chr1	21935120	21935564
chr1	21947996	21948395
chr1	21950020	21950986
chr1	21951852	21952790
chr1	21953081	21953735
chr1	22060093	22060623
chr1	22256350	22257207
chr1	22286804	22287139
chr1	22329006	22329491
chr1	22367104	22367499
chr1	22368163	22368580
chr1	22647250	22647783
chr1	22996452	22996701
chr1	23126285	23126735
chr1	23145583	23145902
chr1	23184980	23185841
chr1	23208081	23208520
chr1	23209363	23209795
chr1	23221083	23222070
chr1	23235350	23235638
chr1	23261100	23261441
chr1	23264282	23264682
chr1	23270992	23271653
chr1	23272423	23272750
chr1	23278141	23278810
chr1	23283341	23283789
chr1	23286620	23286914
chr1	23293611	23293982
chr1	23327309	23328521
chr1	23336684	23337373
chr1	23365385	23365933
chr1	23384191	23384956
chr1	23386221	23387641
chr1	23399636	23399990
chr1	23404387	23405017
chr1	23439465	23439881
chr1	23450229	23450564
chr1	23487602	23487990
chr1	23497996	23498370
chr1	23636160	23636572
chr1	23663648	23664375
chr1	23767919	23768660
chr1	23769921	23770948
chr1	23770955	23771378
chr1	23772001	23772588
chr1	23772850	23773319
chr1	23779263	23779798
chr1	23803698	23804565
chr1	23813130	23813833
chr1	23831974	23832183
chr1	23839398	23840099
chr1	23841231	23842283
chr1	23850580	23851114
chr1	23852891	23853593
chr1	23858803	23859151
chr1	23874014	23874453
chr1	23891566	23892226
chr1	23903651	23904283
chr1	23925969	23926293
chr1	23927121	23927655
chr1	23950411	23950894
chr1	23955210	23955544
chr1	23960529	23961505
chr1	24016997	24017475
chr1	24017671	24018233
chr1	24020843	24021112
chr1	24033348	24033675
chr1	24052458	24052929
chr1	24073629	24073908
chr1	24080197	24080606
chr1	24081132	24081607
chr1	24089197	24089765
chr1	24092827	24093396
chr1	24096782	24097366
chr1	24104262	24104786
chr1	24111030	24111403
chr1	24114182	24114695
chr1	24135082	24135668
chr1	24179513	24180051
chr1	24193332	24194244
chr1	24201001	24201566
chr1	24218373	24219490
chr1	24225737	24226453
chr1	24228541	24228988
chr1	24230000	24230437
chr1	24233477	24234676
chr1	24237030	24237961
chr1	24238072	24238536
chr1	24251578	24252248
chr1	24252606	24253350
chr1	24257160	24257454
chr1	24305497	24305873
chr1	24316695	24317194
chr1	24342995	24343323
chr1	24380782	24381252
chr1	24387801	24388064
chr1	24523551	24523930
chr1	24524284	24524841
chr1	24558497	24559134
chr1	24560252	24560941
chr1	24565692	24566090
chr1	24567519	24567821
chr1	24597913	24598349
chr1	24684537	24684967
chr1	24684973	24685548
chr1	24755371	24755682
chr1	24760006	24760389
chr1	24761503	24761977
chr1	24762638	24763159
chr1	24765406	24765859
chr1	24815373	24815805
chr1	24879782	24880178
chr1	24926498	24927085
chr1	25056538	25057514
chr1	25065302	25066455
chr1	25070131	25070726
chr1	25090557	25090922
chr1	25098784	25099378
chr1	25099706	25100129
chr1	25113994	25114573
chr1	25114595	25114956
chr1	25116936	25117405
chr1	25132789	25133780
chr1	25139161	25139588
chr1	25142252	25143285
chr1	25143722	25144303
chr1	25144723	25145383
chr1	25163443	25164510
chr1	25165285	25165608
chr1	25172383	25172905
chr1	25183784	25184479
chr1	25185483	25185806
chr1	25202977	25203506
chr1	25222295	25222669
chr1	25222752	25223433
chr1	25224002	25224346
chr1	25233338	25233706
chr1	25234827	25235254
chr1	25235534	25235921
chr1	25236584	25237864
chr1	25248598	25249324
chr1	25285481	25285982
chr1	25293209	25293718
chr1	25299231	25299834
chr1	25338117	25338811
chr1	25350697	25351040
chr1	25367450	25367846
chr1	25402012	25402268
chr1	25434017	25434361
chr1	25441117	25441573
chr1	25477333	25477821
chr1	25481266	25481779
chr1	25486966	25487690
chr1	25531073	25531755
chr1	25532636	25533065
chr1	25560306	25560653
chr1	25561003	25561669
chr1	25565304	25565805
chr1	25569322	25569728
chr1	25599739	25600069
chr1	25633489	25633869
chr1	25696719	25697147
chr1	25701069	25701437
chr1	25729176	25729711
chr1	25738937	25739338
chr1	25742225	25742838
chr1	25745584	25746154
chr1	25749773	25750381
chr1	25753865	25754751
chr1	25760402	25760852
chr1	25767311	25767664
chr1	25786546	25787153
chr1	25807576	25807993
chr1	25811403	25811881
chr1	25825934	25826193
chr1	25832288	25832630
chr1	25835579	25836199
chr1	25850680	25851409
chr1	25865181	25865482
chr1	25869235	25869537
chr1	25879835	25880331
chr1	25880695	25881385
chr1	25881532	25882032
chr1	25882809	25883243
chr1	25883319	25883730
chr1	25884143	25884750
chr1	25885200	25885598
chr1	25888964	25889752
chr1	25934366	25934794
chr1	25934933	25935281
chr1	25951038	25951285
chr1	26027778	26028060
chr1	26053131	26054039
chr1	26338977	26339352
chr1	26339775	26340335
chr1	26452430	26452891
chr1	26520551	26520981
chr1	26830641	26830912
chr1	26910609	26911199
chr1	26919232	26919651
chr1	27546528	27546937
chr1	28043942	28044526
chr1	28073122	28073433
chr1	28087670	28088188
chr1	28103485	28104014
chr1	28110792	28111158
chr1	28385210	28385728
chr1	28401128	28401458
chr1	30833234	30833615
chr1	30844004	30844712
chr1	30850091	30851121
chr1	30860534	30860952
chr1	30879791	30880331
chr1	30928742	30929034
chr1	30931449	30931731
chr1	31076102	31076682
chr1	31107170	31107582
chr1	31159655	31160328
chr1	31161341	31161856
chr1	32229273	32229707
chr1	32500482	32501152
chr1	32524030	32524488
chr1	32563471	32564020
chr1	32831061	32831402
chr1	32893171	32893652
chr1	32929807	32930167
chr1	32984649	32985122
chr1	32987236	32987668
chr1	33042701	33043039
chr1	33083491	33084237
chr1	33089260	33089530
chr1	33097663	33098014
chr1	33098826	33099513
chr1	33100639	33101239
chr1	33165612	33166002
chr1	33169177	33169492
chr1	33231498	33232357
chr1	33247113	33247555
chr1	33251991	33252411
chr1	33258328	33259245
chr1	33270207	33270561
chr1	33271690	33272393
chr1	33344004	33344388
chr1	33344995	33346124
chr1	33347162	33347571
chr1	33412403	33412818
chr1	33419212	33419528
chr1	33419755	33420309
chr1	33424504	33425011
chr1	33505428	33505894
chr1	33517512	33517870
chr1	33519885	33520371
chr1	33521107	33521473
chr1	33526801	33527604
chr1	33546843	33547410
chr1	33548605	33548910
chr1	33551961	33553320
chr1	33554018	33554295
chr1	33556455	33557241
chr1	33557976	33559051
chr1	33559756	33560235
chr1	33567499	33568070
chr1	33568085	33568346
chr1	33579294	33579572
chr1	33586499	33587092
chr1	33587931	33588969
chr1	33594170	33594702
chr1	33604744	33605129
chr1	33620890	33621462
chr1	33635415	33635948
chr1	33640930	33641482
chr1	33647855	33648439
chr1	33655697	33656360
chr1	33661056	33661583
chr1	33664816	33665374
chr1	33665437	33665943
chr1	33666990	33667574
chr1	33683456	33683733
chr1	33692743	33693300
chr1	33703909	33704363
chr1	33707571	33708056
chr1	33721627	33722108
chr1	33730058	33730702
chr1	33746260	33746795
chr1	33753311	33753898
chr1	33781273	33781907
chr1	33785935	33787279
chr1	33789673	33790371
chr1	33790457	33791963
chr1	33795915	33796658
chr1	33799410	33799950
chr1	33803866	33804433
chr1	33811678	33812419
chr1	33812634	33812940
chr1	33813173	33814401
chr1	33815137	33815813
chr1	33816941	33817473
chr1	33845213	33845789
chr1	33859686	33860551
chr1	33869999	33870736
chr1	33900710	33901122
chr1	33930198	33930792
chr1	33944984	33945485
chr1	33954234	33954846
chr1	33956965	33957428
chr1	33962835	33964435
chr1	33965637	33966503
chr1	33967424	33968010
chr1	33968425	33968820
chr1	33968984	33969943
chr1	33970542	33970882
chr1	33972695	33973174
chr1	33978450	33978855
chr1	33983725	33984338
chr1	33988585	33989506
chr1	33989632	33990308
chr1	33995056	33995500
chr1	33995748	33996444
chr1	33996480	33997932
chr1	34004292	34004925
chr1	34017250	34017784
chr1	34023837	34024807
chr1	34025671	34026261
chr1	34026438	34026748
chr1	34037157	34037780
chr1	34046445	34047070
chr1	34050416	34051547
chr1	34059143	34059527
chr1	34063391	34063980
chr1	34064050	34064669
chr1	34067652	34068103
chr1	34068699	34069248
chr1	34070219	34071102
chr1	34078396	34078989
chr1	34082668	34083221
chr1	34085148	34085993
chr1	34089767	34090454
chr1	34090799	34091196
chr1	34098151	34098663
chr1	34099121	34099583
chr1	34101502	34101894
chr1	34102519	34103109
chr1	34104101	34104668
chr1	34105005	34105659
chr1	34110097	34110786
chr1	34114773	34115199
chr1	34117167	34117742
chr1	34117831	34118268
chr1	34119470	34120307
chr1	34128935	34129379
chr1	34130576	34131147
chr1	34131490	34132238
chr1	34132910	34133338
chr1	34133926	34134311
chr1	34151104	34151589
chr1	34153721	34154295
chr1	34154405	34154968
chr1	34156316	34156606
chr1	34157066	34157712
chr1	34160369	34161011
chr1	34163354	34164210
chr1	34166398	34167650
chr1	34167812	34168235
chr1	34176034	34177837
chr1	34177903	34179505
chr1	34179708	34180097
chr1	34180157	34180689
chr1	34181163	34181737
chr1	34184011	34184366
chr1	34184505	34185527
chr1	34185612	34186036
chr1	34186591	34187307
chr1	34189530	34190615
chr1	34195272	34196797
chr1	34196934	34198114
chr1	34198409	34198787
chr1	34199970	34200511
chr1	34201408	34201854
chr1	34203431	34204129
chr1	34204821	34205434
chr1	34206746	34207346
chr1	34207474	34208123
chr1	34211662	34212622
chr1	34212836	34213479
chr1	34215522	34216282
chr1	34220859	34221441
chr1	34221448	34221934
chr1	34222715	34223456
chr1	34223605	34225181
chr1	34226511	34226912
chr1	34239633	34241699
chr1	34242769	34243377
chr1	34244311	34244744
chr1	34245329	34247519
chr1	34259432	34259878
chr1	34261866	34262166
chr1	34282288	34283018
chr1	34290229	34290828
chr1	34293068	34293666
chr1	34293815	34295243
chr1	34295644	34296290
chr1	34297706	34298051
chr1	34301401	34302206
chr1	34307915	34308385
chr1	34311639	34312123
chr1	34313114	34313650
chr1	34314308	34315041
chr1	34325193	34325973
chr1	34327544	34328021
chr1	34349935	34350495
chr1	34353613	34354214
chr1	34354406	34354849
chr1	34355292	34356193
chr1	34356362	34356914
chr1	34357199	34357869
chr1	34359241	34360009
chr1	34360939	34361451
chr1	34367735	34368436
chr1	34382737	34383207
chr1	34383927	34384267
chr1	34436196	34436626
chr1	34440547	34440911
chr1	34443941	34445254
chr1	34445773	34446457
chr1	34456053	34456901
chr1	34458999	34459751
chr1	34489493	34489964
chr1	34490757	34491135
chr1	34491743	34492028
chr1	34522003	34522622
chr1	34524557	34524962
chr1	34541205	34541534
chr1	34580439	34580909
chr1	34620092	34620373
chr1	34636178	34636644
chr1	34670475	34670973
chr1	34692491	34693080
chr1	34721203	34723461
chr1	34723479	34724663
chr1	34724865	34725206
chr1	34727984	34728415
chr1	34731537	34732190
chr1	34732475	34733702
chr1	34734050	34735105
chr1	34739462	34740128
chr1	34742650	34744029
chr1	34744972	34745887
chr1	34749295	34749848
chr1	34752504	34754210
chr1	34756646	34758291
chr1	34767456	34767990
chr1	34770514	34771465
chr1	34771817	34772338
chr1	34773619	34774403
chr1	34776542	34777768
chr1	34797673	34798005
chr1	34802600	34803328
chr1	34805931	34806967
chr1	34810295	34810770
chr1	34840609	34840961
chr1	34841048	34841545
chr1	34855900	34856707
chr1	34858422	34859613
chr1	34861087	34862124
chr1	34865014	34865647
chr1	34866698	34867537
chr1	34867828	34869040
chr1	34870382	34870841
chr1	34870892	34871544
chr1	34876353	34876889
chr1	34880056	34880688
chr1	34880875	34881953
chr1	34882292	34882762
chr1	34887850	34888267
chr1	34889107	34889674
chr1	34894736	34895206
chr1	34895914	34896546
chr1	34897451	34897863
chr1	34907192	34907658
chr1	34908365	34908764
chr1	34915461	34915838
chr1	34950730	34951258
chr1	34956955	34957488
chr1	35018267	35018703
chr1	35184427	35185030
chr1	35259307	35259867
chr1	35268848	35269694
chr1	35272916	35273890
chr1	35298941	35299450
chr1	35321666	35322326
chr1	35322615	35323344
chr1	35331755	35332444
chr1	35367916	35368568
chr1	35389929	35390457
chr1	35419695	35420000
chr1	35437334	35437844
chr1	35442299	35442953
chr1	35447584	35447975
chr1	35457295	35458036
chr1	35472798	35473104
chr1	35473140	35473445
chr1	35493184	35493587
chr1	35497679	35498079
chr1	35514385	35515091
chr1	35524809	35526435
chr1	35526454	35527121
chr1	35619073	35619476
chr1	35619659	35620315
chr1	35642624	35643570
chr1	35645333	35645882
chr1	35661862	35662506
chr1	35663513	35664125
chr1	35668812	35669331
chr1	35671749	35672673
chr1	35677357	35677797
chr1	35681827	35682233
chr1	35707062	35707653
chr1	35710275	35710852
chr1	35739064	35739984
chr1	35751932	35752388
chr1	35755089	35755308
chr1	35758342	35758724
chr1	35770719	35771266
chr1	35780283	35780888
chr1	35816286	35817083
chr1	35818721	35819063
chr1	35843577	35843954
chr1	35860165	35860660
chr1	35860768	35861792
chr1	35862271	35862843
chr1	35863064	35863530
chr1	35863950	35864454
chr1	35865847	35866614
chr1	35867738	35869034
chr1	35880979	35881674
chr1	35906673	35908014
chr1	35921247	35921520
chr1	35926138	35926840
chr1	35932293	35933011
chr1	35935069	35935825
chr1	35936087	35937095
chr1	35938533	35938951
chr1	35946449	35947070
chr1	35947305	35947979
chr1	35960724	35961425
chr1	35970361	35970862
chr1	35990267	35990812
chr1	35992259	35992759
chr1	36001156	36002176
chr1	36016799	36017387
chr1	36030052	36031245
chr1	36033177	36033750
chr1	36049025	36049663
chr1	36060418	36061015
chr1	36065551	36066279
chr1	36073967	36074379
chr1	36079890	36080279
chr1	36086694	36088289
chr1	36117819	36118674
chr1	36122147	36122683
chr1	36124796	36125148
chr1	36127049	36127655
chr1	36129939	36130938
chr1	36133794	36134546
chr1	36137635	36138252
chr1	36146444	36147692
chr1	36151957	36153114
chr1	36154639	36155331
chr1	36185766	36186410
chr1	36186979	36187643
chr1	36189864	36190272
chr1	36196983	36197650
chr1	36211519	36212140
chr1	36216898	36217593
chr1	36219537	36220075
chr1	36230143	36231088
chr1	36259205	36259827
chr1	36291925	36292293
chr1	36296094	36296749
chr1	36296913	36297598
chr1	36298667	36299244
chr1	36308183	36308667
chr1	36311619	36312018
chr1	36312045	36312446
chr1	36318856	36319415
chr1	36320730	36321481
chr1	36325917	36326595
chr1	36332394	36332904
chr1	36361435	36362209
chr1	36365106	36366471
chr1	36366505	36367088
chr1	36377275	36377820
chr1	36382777	36383371
chr1	36422295	36422563
chr1	36424274	36425247
chr1	36427611	36428233
chr1	36436181	36437025
chr1	36440981	36441314
chr1	36457921	36458716
chr1	36491963	36492438
chr1	36497360	36497798
chr1	36497830	36498538
chr1	36518707	36519230
chr1	36526661	36527389
chr1	36528635	36529541
chr1	36530408	36530882
chr1	36531574	36532121
chr1	36532176	36532911
chr1	36534735	36535520
chr1	36535700	36536097
chr1	36537243	36537853
chr1	36540364	36540991
chr1	36541192	36541506
chr1	36543252	36543569
chr1	36546490	36546968
chr1	36549071	36549755
chr1	36571541	36572157
chr1	36574486	36575655
chr1	36579679	36581071
chr1	36583671	36584193
chr1	36585442	36585765
chr1	36587389	36589000
chr1	36592176	36593667
chr1	36594399	36594921
chr1	36595953	36596389
chr1	36598651	36599218
chr1	36603526	36603921
chr1	36604874	36605687
chr1	36606885	36608184
chr1	36609177	36610027
chr1	36611152	36612167
chr1	36612461	36613202
chr1	36615374	36616499
chr1	36620342	36620692
chr1	36620786	36621541
chr1	36626406	36627109
chr1	36628205	36628928
chr1	36629502	36630098
chr1	36630924	36631501
chr1	36632161	36632612
chr1	36636581	36639566
chr1	36643863	36644428
chr1	36645137	36648386
chr1	36649450	36649975
chr1	36652100	36653186
chr1	36659685	36662189
chr1	36663004	36664379
chr1	36668257	36668910
chr1	36668982	36669883
chr1	36670126	36671021
chr1	36671747	36673073
chr1	36675983	36676230
chr1	36685042	36686284
chr1	36690571	36691245
chr1	36691322	36692164
chr1	36693075	36693655
chr1	36696908	36697323
chr1	36702506	36703702
chr1	36704016	36705138
chr1	36712074	36712473
chr1	36729461	36730447
chr1	36732987	36733439
chr1	36737641	36738264
chr1	36759101	36759595
chr1	36763654	36764358
chr1	36779987	36780623
chr1	36795941	36796456
chr1	36800943	36801728
chr1	36849811	36850138
chr1	36854125	36854727
chr1	36870104	36870989
chr1	36879253	36879579
chr1	36879686	36880147
chr1	36887466	36888686
chr1	36889808	36890247
chr1	36917149	36917773
chr1	36918440	36919050
chr1	36921384	36922167
chr1	36931595	36932935
chr1	36936009	36936469
chr1	36942190	36942568
chr1	36949831	36950563
chr1	36953085	36953725
chr1	36955733	36956128
chr1	36959260	36959923
chr1	36960216	36960741
chr1	36961320	36961716
chr1	36971174	36971799
chr1	36975547	36976249
chr1	36977574	36979245
chr1	36980234	36980779
chr1	36982482	36983065
chr1	36987787	36988201
chr1	36990657	36990988
chr1	36991328	36992175
chr1	36994497	36994749
chr1	37006325	37007071
chr1	37042520	37043066
chr1	37043521	37044146
chr1	37052398	37052936
chr1	37053012	37054241
chr1	37068545	37068840
chr1	37069869	37070358
chr1	37081491	37081960
chr1	37083693	37084238
chr1	37086244	37086654
chr1	37116870	37118724
chr1	37119044	37119638
chr1	37120616	37121367
chr1	37133992	37134609
chr1	37134642	37135263
chr1	37138371	37139118
chr1	37153163	37153696
chr1	37153993	37154694
chr1	37158610	37158977
chr1	37161853	37162359
chr1	37178760	37180013
chr1	37181407	37182018
chr1	37199552	37200039
chr1	37202760	37203135
chr1	37227547	37228736
chr1	37244780	37246025
chr1	37251577	37252085
chr1	37264608	37265143
chr1	37267847	37268155
chr1	37275331	37275883
chr1	37276380	37276922
chr1	37283811	37284468
chr1	37294447	37294951
chr1	37297670	37298418
chr1	37343375	37343877
chr1	37345024	37345368
chr1	37373825	37374456
chr1	37377281	37377683
chr1	37378686	37379583
chr1	37386462	37387012
chr1	37389621	37390290
chr1	37392248	37392559
chr1	37392802	37393295
chr1	37393957	37394744
chr1	37402324	37402835
chr1	37403843	37404632
chr1	37405362	37406137
chr1	37407132	37408692
chr1	37410243	37410841
chr1	37413036	37413570
chr1	37418599	37418972
chr1	37419605	37420213
chr1	37430947	37431656
chr1	37443098	37444271
chr1	37449849	37450453
chr1	37455760	37456804
chr1	37458853	37459680
chr1	37461712	37463199
chr1	37484687	37485159
chr1	37534820	37535464
chr1	37535726	37536362
chr1	37548448	37549088
chr1	37549553	37550071
chr1	37557507	37558230
chr1	37559072	37559727
chr1	37566226	37566824
chr1	37568487	37570447
chr1	37572893	37573389
chr1	37575529	37575902
chr1	37586102	37586423
chr1	37586883	37587268
chr1	37589906	37590694
chr1	37591008	37591857
chr1	37592757	37593102
chr1	37595005	37595271
chr1	37598097	37598588
chr1	37600966	37601523
chr1	37605461	37605857
chr1	37608731	37609445
chr1	37617222	37617701
chr1	37621869	37622657
chr1	37629567	37630293
chr1	37631441	37631881
chr1	37637512	37638227
chr1	37640266	37641315
chr1	37641878	37642478
chr1	37642479	37643439
chr1	37652243	37652679
chr1	37657470	37658059
chr1	37660090	37660528
chr1	37665712	37666410
chr1	37666832	37667325
chr1	37670739	37671501
chr1	37671856	37672212
chr1	37685499	37685974
chr1	37687562	37688711
chr1	37690252	37690949
chr1	37695721	37696296
chr1	37734448	37734720
chr1	37743840	37744923
chr1	37744973	37745679
chr1	37748916	37749454
chr1	37752850	37754425
chr1	37754891	37756270
chr1	37766460	37767545
chr1	37774268	37774718
chr1	37775616	37776288
chr1	37782554	37783193
chr1	37783266	37783922
chr1	37784728	37785448
chr1	37799040	37800175
chr1	37801608	37802255
chr1	37814137	37814829
chr1	37907421	37908009
chr1	37960911	37961321
chr1	37979292	37980048
chr1	37985192	37985602
chr1	38011519	38012062
chr1	38013440	38013927
chr1	38016103	38016925
chr1	38028115	38028921
chr1	38034235	38034675
chr1	38058686	38059083
chr1	38069501	38069976
chr1	38077962	38078441
chr1	38085518	38085974
chr1	38091787	38092038
chr1	38092252	38092797
chr1	38095481	38096061
chr1	38106350	38106965
chr1	38128174	38128547
chr1	38131522	38131905
chr1	38138067	38138532
chr1	38143462	38143779
chr1	38165470	38165921
chr1	38184322	38184743
chr1	38186883	38187193
chr1	38254066	38256361
chr1	38256373	38257604
chr1	38278260	38278627
chr1	38278714	38279218
chr1	38297911	38298492
chr1	38319120	38319843
chr1	38320056	38320793
chr1	38349700	38350232
chr1	38364534	38365115
chr1	38365323	38365805
chr1	38369020	38369403
chr1	38377092	38377781
chr1	38390818	38391744
chr1	38415568	38416003
chr1	38450390	38450766
chr1	38451262	38451931
chr1	38451983	38452646
chr1	38458679	38459093
chr1	38467339	38467747
chr1	38467903	38468312
chr1	38485599	38486133
chr1	38492839	38494156
chr1	38494370	38495015
chr1	38495378	38495878
chr1	38507340	38508084
chr1	38684579	38685009
chr1	38686195	38686646
chr1	38752772	38753643
chr1	38814480	38814967
chr1	38843006	38843853
chr1	38844304	38844708
chr1	38846688	38847247
chr1	38847673	38848247
chr1	38848287	38848852
chr1	38851277	38852010
chr1	38853569	38854138
chr1	38874404	38874847
chr1	38892332	38893100
chr1	38893123	38893858
chr1	38899849	38900506
chr1	38904507	38905215
chr1	38905574	38906065
chr1	38920022	38920325
chr1	38926506	38927150
chr1	38933382	38933878
chr1	38934046	38934412
chr1	38941825	38942509
chr1	38949723	38950956
chr1	38953834	38954618
chr1	38968592	38969205
chr1	39002776	39003199
chr1	39021549	39022077
chr1	39029762	39030474
chr1	39047802	39048968
chr1	39049032	39049679
chr1	39055030	39055559
chr1	39062410	39063188
chr1	39063845	39064953
chr1	39069283	39070072
chr1	39070796	39071105
chr1	39079561	39080050
chr1	39081110	39081778
chr1	39081884	39082751
chr1	39103317	39104109
chr1	39125959	39127083
chr1	39141630	39142181
chr1	39142199	39143794
chr1	39144355	39144760
chr1	39146556	39147199
chr1	39154316	39154740
chr1	39155545	39156613
chr1	39160318	39160720
chr1	39162118	39162922
chr1	39163036	39163903
chr1	39173111	39173701
chr1	39200326	39201020
chr1	39201505	39202156
chr1	39248539	39248821
chr1	39249128	39250307
chr1	39251038	39251630
chr1	39252774	39253539
chr1	39258097	39258828
chr1	39261740	39262275
chr1	39279225	39279543
chr1	39282868	39283809
chr1	39286287	39286918
chr1	39292737	39293232
chr1	39308326	39309288
chr1	39312249	39314391
chr1	39314562	39314907
chr1	39317150	39318449
chr1	39323806	39324283
chr1	39338171	39339226
chr1	39340098	39340698
chr1	39341533	39342030
chr1	39344671	39345109
chr1	39345290	39345730
chr1	39364693	39365217
chr1	39374448	39375643
chr1	39375682	39376312
chr1	39381150	39381718
chr1	39384065	39384964
chr1	39387711	39388418
chr1	39392346	39393118
chr1	39393398	39393845
chr1	39395097	39395573
chr1	39405615	39406094
chr1	39423611	39424167
chr1	39426029	39426392
chr1	39438029	39438524
chr1	39443404	39443830
chr1	39444283	39444605
chr1	39444651	39445097
chr1	39456392	39457006
chr1	39466836	39467453
chr1	39474410	39475035
chr1	39477739	39478408
chr1	39496072	39497467
chr1	39498528	39499013
chr1	39500004	39501486
chr1	39503015	39503621
chr1	39504999	39505511
chr1	39506067	39506696
chr1	39507431	39508067
chr1	39513047	39513651
chr1	39522968	39523575
chr1	39533503	39534283
chr1	39539023	39540132
chr1	39542716	39542983
chr1	39559665	39560460
chr1	39582528	39582994
chr1	39584962	39585288
chr1	39602230	39602795
chr1	39605294	39606109
chr1	39608570	39609110
chr1	39612210	39613828
chr1	39617111	39618142
chr1	39620533	39621023
chr1	39623809	39624340
chr1	39624668	39625162
chr1	39632102	39632921
chr1	39650940	39651377
chr1	39655365	39656153
chr1	39675383	39675996
chr1	39702751	39703424
chr1	39703777	39704419
chr1	39705480	39706570
chr1	39706683	39707579
chr1	39713606	39714400
chr1	39733384	39733734
chr1	39738709	39739119
chr1	39743772	39744858
chr1	39750110	39750788
chr1	39751375	39752975
chr1	39754127	39755064
chr1	39755128	39755856
chr1	39757191	39757732
chr1	39757866	39758706
chr1	39758759	39759742
chr1	39762719	39763303
chr1	39767026	39767806
chr1	39770133	39771704
chr1	39772032	39772689
chr1	39773180	39774064
chr1	39778063	39778701
chr1	39787611	39788218
chr1	39788366	39788802
chr1	39788874	39789384
chr1	39790964	39792074
chr1	39792792	39793618
chr1	39796822	39797345
chr1	39797527	39798648
chr1	39801559	39801943
chr1	39803151	39803956
chr1	39804042	39804466
chr1	39805439	39805951
chr1	39806448	39806972
chr1	39811345	39812050
chr1	39813704	39814224
chr1	39814238	39815667
chr1	39816069	39816650
chr1	39816830	39817537
chr1	39819223	39819669
chr1	39822015	39822370
chr1	39822571	39823197
chr1	39827042	39827909
chr1	39829480	39830381
chr1	39830509	39831708
chr1	39834547	39835015
chr1	39854276	39854663
chr1	39861236	39861488
chr1	39861586	39862150
chr1	39862223	39863074
chr1	39865543	39866008
chr1	39869098	39869782
chr1	39876333	39877069
chr1	39891993	39892582
chr1	39893205	39893856
chr1	39895143	39895993
chr1	39896044	39896710
chr1	39897583	39898167
chr1	39907788	39908546
chr1	39913660	39914752
chr1	39916069	39916702
chr1	39924636	39925359
chr1	39925647	39927153
chr1	39934533	39934926
chr1	39941487	39942232
chr1	39945100	39945413
chr1	39945418	39945887
chr1	39946730	39947103
chr1	39950330	39950804
chr1	39951773	39952753
chr1	39953280	39954249
chr1	39956681	39957528
chr1	39962655	39963354
chr1	39963532	39965324
chr1	39966115	39966814
chr1	39967459	39968413
chr1	39969721	39971147
chr1	39974554	39976137
chr1	39976447	39976821
chr1	39978036	39979264
chr1	39979476	39981247
chr1	39981793	39983671
chr1	39983731	39984169
chr1	39985530	39986217
chr1	39987633	39992230
chr1	39992432	39992817
chr1	39993831	39994770
chr1	39995645	39997025
chr1	39997448	39998849
chr1	40000616	40001137
chr1	40001266	40002490
chr1	40003162	40003667
chr1	40003832	40004615
chr1	40004879	40005697
chr1	40005785	40007119
chr1	40007839	40008288
chr1	40009513	40010244
chr1	40011840	40012426
chr1	40013488	40014011
chr1	40014020	40014544
chr1	40014639	40015663
chr1	40016442	40017260
chr1	40018628	40021391
chr1	40021469	40022149
chr1	40022163	40022922
chr1	40025735	40026389
chr1	40026402	40026903
chr1	40027957	40028462
chr1	40028652	40029003
chr1	40029012	40030105
chr1	40030490	40031230
chr1	40032716	40033036
chr1	40033419	40034278
chr1	40035013	40037953
chr1	40038311	40040322
chr1	40041132	40041712
chr1	40042542	40043065
chr1	40045624	40046204
chr1	40047187	40047626
chr1	40049977	40050640
chr1	40057111	40058096
chr1	40064092	40064530
chr1	40064859	40065549
chr1	40068354	40068893
chr1	40071830	40072555
chr1	40074617	40075203
chr1	40080640	40081966
chr1	40082672	40083083
chr1	40088171	40088838
chr1	40088841	40089231
chr1	40090420	40091256
chr1	40115426	40115835
chr1	40118100	40118690
chr1	40121351	40122008
chr1	40126414	40126864
chr1	40128793	40129529
chr1	40149224	40149768
chr1	40174261	40175283
chr1	40196029	40197194
chr1	40206080	40206561
chr1	40217927	40218595
chr1	40228604	40229369
chr1	40230845	40231512
chr1	40237681	40238158
chr1	40245010	40245259
chr1	40278671	40279167
chr1	40281674	40282182
chr1	40290944	40291663
chr1	40292223	40292829
chr1	40322182	40323798
chr1	40327056	40327671
chr1	40330592	40331196
chr1	40331792	40332796
chr1	40341336	40341817
chr1	40351437	40352133
chr1	40367995	40368418
chr1	40369611	40370559
chr1	40381328	40381702
chr1	40412848	40413537
chr1	40414426	40414689
chr1	40415248	40416821
chr1	40417039	40418055
chr1	40419223	40420143
chr1	40421706	40422448
chr1	40427724	40428112
chr1	40431729	40432348
chr1	40449982	40450633
chr1	40501435	40502061
chr1	40505150	40505480
chr1	40782902	40783363
chr1	40800554	40801256
chr1	40822370	40822805
chr1	40854249	40854641
chr1	40856098	40856442
chr1	40860970	40861416
chr1	40862081	40862841
chr1	40872248	40872762
chr1	40881220	40883116
chr1	40886113	40886666
chr1	40892340	40892668
chr1	40897110	40897828
chr1	40902101	40902494
chr1	40902951	40903365
chr1	40926082	40926563
chr1	40927467	40927872
chr1	40931339	40932353
chr1	40934919	40935401
chr1	40942577	40943111
chr1	40944556	40945123
chr1	40947219	40947701
chr1	40961514	40962045
chr1	40970440	40970864
chr1	41024802	41025560
chr1	41056092	41056693
chr1	41083571	41084115
chr1	41112066	41112535
chr1	41112622	41113203
chr1	41119951	41120514
chr1	41121890	41122610
chr1	41173048	41173411
chr1	41190557	41191524
chr1	41193355	41193744
chr1	41209802	41210823
chr1	41210945	41211449
chr1	41213784	41215994
chr1	41222831	41223782
chr1	41224473	41224807
chr1	41224973	41225628
chr1	41244491	41245185
chr1	41292635	41293175
chr1	41303538	41303967
chr1	41327202	41328314
chr1	41331588	41332519
chr1	41332540	41332930
chr1	41337703	41338038
chr1	41340615	41341477
chr1	41409926	41410190
chr1	41418177	41419075
chr1	41436171	41436801
chr1	41437035	41437764
chr1	41437998	41438890
chr1	41445630	41446202
chr1	41447310	41448267
chr1	41450203	41450750
chr1	41452025	41452507
chr1	41467107	41467383
chr1	41468311	41469352
chr1	41482228	41482858
chr1	41484719	41485072
chr1	41486797	41487209
chr1	41488036	41488552
chr1	41494087	41494491
chr1	41608227	41608778
chr1	41612529	41613249
chr1	41614022	41614537
chr1	41615884	41616333
chr1	41616835	41617299
chr1	41660800	41661156
chr1	41661485	41662495
chr1	41662657	41663174
chr1	41667517	41667896
chr1	41668183	41668609
chr1	41708549	41709391
chr1	41716693	41717152
chr1	41768744	41769291
chr1	41769518	41770285
chr1	41798680	41798927
chr1	41805280	41805614
chr1	41828645	41829062
chr1	41867392	41867913
chr1	41868685	41869269
chr1	41870780	41871633
chr1	41935195	41935618
chr1	41943027	41943402
chr1	41944553	41945494
chr1	41948591	41948923
chr1	41949166	41949819
chr1	41950593	41951262
chr1	41962189	41962750
chr1	41963012	41963317
chr1	42056691	42057301
chr1	42062918	42063429
chr1	42064797	42065347
chr1	42092179	42092552
chr1	42095725	42096297
chr1	42100716	42101069
chr1	42101201	42101514
chr1	42153037	42153574
chr1	42154453	42154860
chr1	42155947	42156334
chr1	42157145	42157672
chr1	42202424	42202985
chr1	42208930	42209752
chr1	42226467	42226948
chr1	42286203	42289210
chr1	42290069	42290567
chr1	42297949	42298435
chr1	42299137	42300034
chr1	42300242	42300555
chr1	42300618	42301316
chr1	42305804	42306339
chr1	42310318	42310900
chr1	42311331	42311873
chr1	42313671	42314094
chr1	42314412	42315725
chr1	42316024	42316472
chr1	42316858	42317280
chr1	42317908	42318178
chr1	42319419	42320106
chr1	42322605	42323280
chr1	42349561	42350121
chr1	42351517	42352405
chr1	42352705	42353203
chr1	42404277	42404912
chr1	42405892	42406191
chr1	42408477	42409739
chr1	42455413	42456091
chr1	42462753	42463116
chr1	42485786	42486083
chr1	42490973	42491376
chr1	42501300	42501821
chr1	42504119	42504589
chr1	42528576	42530225
chr1	42531008	42531456
chr1	42546156	42546975
chr1	42547574	42548975
chr1	42551073	42551612
chr1	42555610	42556276
chr1	42564814	42565644
chr1	42569377	42569698
chr1	42581271	42581817
chr1	42584301	42585545
chr1	42589282	42590270
chr1	42595019	42595850
chr1	42596284	42597063
chr1	42597295	42597839
chr1	42597971	42598804
chr1	42600055	42600612
chr1	42615750	42616379
chr1	42620597	42621009
chr1	42641847	42642455
chr1	42653966	42654476
chr1	42680288	42680730
chr1	42681653	42682180
chr1	42683417	42683809
chr1	42685424	42686159
chr1	42686244	42687244
chr1	42688183	42688575
chr1	42693175	42693952
chr1	42700524	42701490
chr1	42705000	42705730
chr1	42706193	42706920
chr1	42708672	42709095
chr1	42724369	42725233
chr1	42728282	42728677
chr1	42730089	42730695
chr1	42733705	42734142
chr1	42734186	42734920
chr1	42736937	42737402
chr1	42742142	42742567
chr1	42744704	42745327
chr1	42745398	42745928
chr1	42746531	42747230
chr1	42749028	42749397
chr1	42761722	42762928
chr1	42763304	42764450
chr1	42764836	42765658
chr1	42766595	42767282
chr1	42773887	42774335
chr1	42775144	42776379
chr1	42777674	42778305
chr1	42784159	42785231
chr1	42785406	42786047
chr1	42798529	42798958
chr1	42817953	42818294
chr1	42820233	42820728
chr1	42821437	42821926
chr1	42837038	42837699
chr1	42838200	42838831
chr1	42844096	42844781
chr1	42878771	42879410
chr1	42891025	42891483
chr1	42900242	42900964
chr1	42930911	42931346
chr1	42932084	42932523
chr1	42933351	42933708
chr1	42934063	42934672
chr1	42935090	42935552
chr1	42938998	42939464
chr1	42945516	42945971
chr1	42946345	42946739
chr1	42969503	42970079
chr1	42977588	42978161
chr1	42980560	42981393
chr1	43006246	43006729
chr1	43007177	43007726
chr1	43008092	43008689
chr1	43009309	43009992
chr1	43062870	43063360
chr1	43097536	43098298
chr1	43099083	43099498
chr1	43103700	43104065
chr1	43104135	43104408
chr1	43106324	43106863
chr1	43112872	43113582
chr1	43122546	43123054
chr1	43147487	43147901
chr1	43148110	43148941
chr1	43184796	43185516
chr1	43198094	43199090
chr1	43199615	43200224
chr1	43220303	43221463
chr1	43225200	43225938
chr1	43279862	43280223
chr1	43281104	43281345
chr1	43282270	43283100
chr1	43307092	43307703
chr1	43316706	43317125
chr1	43323401	43323980
chr1	43336168	43336974
chr1	43342446	43343145
chr1	43350455	43351392
chr1	43357335	43357946
chr1	43359098	43360073
chr1	43361573	43361912
chr1	43362712	43363186
chr1	43373529	43373842
chr1	43374085	43375266
chr1	43393780	43395284
chr1	43406933	43407326
chr1	43413931	43414579
chr1	43414928	43416023
chr1	43417151	43418227
chr1	43418268	43419030
chr1	43419089	43419393
chr1	43419996	43420538
chr1	43424228	43424824
chr1	43453261	43453921
chr1	43469659	43471074
chr1	43479884	43480578
chr1	43483089	43484631
chr1	43500915	43501228
chr1	43501304	43502195
chr1	43504070	43505207
chr1	43506132	43506704
chr1	43506740	43507107
chr1	43509325	43510111
chr1	43510302	43511174
chr1	43513613	43514442
chr1	43519393	43520031
chr1	43520743	43521668
chr1	43522513	43523051
chr1	43523772	43525709
chr1	43525859	43526940
chr1	43528863	43529594
chr1	43530705	43531434
chr1	43531502	43532352
chr1	43539433	43540368
chr1	43542177	43543002
chr1	43554526	43555494
chr1	43558480	43559333
chr1	43559409	43560018
chr1	43560171	43560937
chr1	43562822	43563077
chr1	43571156	43571694
chr1	43579985	43580484
chr1	43581204	43581932
chr1	43583837	43584128
chr1	43585060	43585627
chr1	43586897	43588711
chr1	43590099	43590849
chr1	43590895	43591418
chr1	43591885	43592995
chr1	43596297	43597046
chr1	43599059	43599518
chr1	43605552	43606167
chr1	43607445	43607799
chr1	43609990	43610220
chr1	43611295	43611616
chr1	43612215	43613391
chr1	43618772	43619566
chr1	43623699	43624103
chr1	43625642	43626105
chr1	43634119	43634602
chr1	43640388	43640888
chr1	43647707	43648464
chr1	43650443	43650920
chr1	43651540	43652858
chr1	43672520	43673323
chr1	43689993	43690792
chr1	43709826	43710532
chr1	43720481	43720737
chr1	43751030	43751668
chr1	43751987	43752687
chr1	43755105	43755758
chr1	43756159	43756599
chr1	43771754	43772908
chr1	43772914	43773520
chr1	43774745	43776189
chr1	43786338	43788096
chr1	43811299	43812034
chr1	43814900	43815211
chr1	43824371	43825191
chr1	43825192	43825963
chr1	43830658	43831494
chr1	43832692	43833542
chr1	43837883	43838545
chr1	43838724	43839293
chr1	43839308	43839993
chr1	43842022	43842795
chr1	43854990	43855718
chr1	43867134	43867614
chr1	43876171	43876914
chr1	43879464	43879769
chr1	43880148	43880801
chr1	43882023	43882605
chr1	43956116	43956739
chr1	44026157	44026637
chr1	44099061	44099584
chr1	44103433	44103739
chr1	44112919	44113428
chr1	44200647	44201154
chr1	44609415	44609753
chr1	44610238	44610683
chr1	44641635	44642294
chr1	44642389	44642728
chr1	44648569	44649134
chr1	44735888	44736195
[truncated: 175,802 more rows]
