# Supplementary material for: Ten-eleven translocation 2 interacts with forkhead box O3 and regulates adult neurogenesis
Source: Nat Commun. 2017 Jun 29;8:15903. doi: 10.1038/ncomms15903 (PMC5493768; doi:10.1038/ncomms15903)
Supplement: Supplementary Data 4 — Upregulated genes in the absence of Tet2 that are involved in the cell cycle and [file ncomms15903-s5.xlsx]

## Sheet: Sup.table4
gene(cell cycle)	locus
Anln	chr9:22135657-22193650
Brca1	chr11:101350077-101413269
Ccnb2	chr9:70255495-70269361
Ccnf	chr17:24360176-24388354
Cdc25c	chr18:34892650-34911187
Cdk6	chr5:3344311-3522225
Cdt1	chr8:125091914-125097030
Cenpa	chr5:30969274-30977199
Chaf1b	chr16:93884145-93906351
Cks1b	chr3:89219393-89222213
Exo1	chr1:177810908-177841527
Ezh2	chr6:47480272-47545029
Foxm1	chr6:128313011-128335162
Hcfc1	chrX:71188133-71211654
Incenp	chr19:9946786-9974023
Ints7	chr1:193399612-193445570
Kif18b	chr11:102766832-102786438
Kif22	chr7:134171244-134185934
Kif23	chr9:61765084-61794606
Mcm4	chr16:15623989-15637493
Mcm6	chr1:130228167-130256233
Mcm7	chr5:138605816-138613090
Myb	chr10:20844735-20880790
Nasp	chr4:116273656-116300556
Pinx1	chr14:64479148-64538696
Pld6	chr11:59597394-59601159
Plk1	chr7:129302950-129313389
Pole	chr5:110715337-110766472
Ppm1g	chr5:31505040-31522918
Prc1	chr7:87439350-87461145
Rcc1	chr4:131887833-131901665
Rrs1	chr1:9535488-9537536
Ruvbl1	chr6:88415416-88447560
Tacc3	chr5:34000795-34014846
Trip13	chr13:74049909-74075215
Ube2c	chr2:164595428-164598402
Uhrf1	chr17:56442759-56462909
gene(nervous development)	locus
Bcl11b	chr12:109148612-109241624
Bcor	chrX:11613863-11737481
Bmi1	chr2:18598644-18608256
Btd	chr14:32454242-32481383
Casp8	chr1:58852217-58904347
Cd9	chr6:125410283-125444773
Cdk6	chr5:3344311-3522225
Celsr3	chr9:108728650-108755300
Chd7	chr4:8618067-8793956
Chrdl1	chrX:139720216-139828805
Cyth2	chr7:53062006-53069686
Dll3	chr7:29078573-29086804
Dpysl3	chr18:43483880-43552985
Dpysl4	chr7:146271899-146287690
Ednra	chr8:80186927-80248351
Ezh2	chr6:47480272-47545029
Fzd9	chr5:135724807-135726917
Gfra2	chr14:71289936-71379645
H2-D1	chr17:35400038-35462354
Hdac5	chr11:102057060-102091486
Hes1	chr16:30065442-30067882
Il1rap	chr16:26581790-26725233
Iqgap1	chr7:87856468-87948217
Itga1	chr13:115748288-115892172
Kat2a	chr11:100566059-100573781
Kit	chr5:75971011-76052746
Lrp8	chr4:107474863-107549445
Ncor2	chr5:125497522-125659584
Ndrg1	chr15:66760879-66801203
Nefl	chr14:68701940-68705794
Nefm	chr14:68737601-68749428
Nes	chr3:87775014-87784373
Notch1	chr2:26313421-26359342
Nr2f2	chr7:77496835-77556032
Pafah1b3	chr7:26080067-26082974
Pfn1	chr11:70465348-70468152
Ptchd2	chr4:147610965-147662074
Rtn4rl1	chr11:75007494-75081264
Sarm1	chr11:78285831-78311256
Sez6	chr11:77744444-77792544
Sez6l	chr5:112848170-113006218
Smarce1	chr11:99070361-99092331
Smn1	chr13:100893159-100907653
Sox8	chr17:25702837-25707631
Tacc3	chr5:34000795-34014846
Tcf3	chr10:79871909-79896398
Tead2	chr7:52471122-52488989
Tfap2a	chr13:40811043-40829192
Tgif2	chr2:156665812-156688681
Uchl1	chr5:67067359-67078473
Wnt7b	chr15:85365866-85424138
