# Supplementary material for: Ten-eleven translocation 2 interacts with forkhead box O3 and regulates adult neurogenesis
Source: Nat Commun. 2017 Jun 29;8:15903. doi: 10.1038/ncomms15903 (PMC5493768; doi:10.1038/ncomms15903)
Supplement: Supplementary Data 5 — Sequencing quality report of 5hmC-seq, Foxo3a ChIP-seq and RNA-seq. [file ncomms15903-s6.xlsx]

## Sheet: Sheet1
Sample	Total seq reads	Reads aligned
5hmC-seq-proli-WT-1	18084122	12,166,886 (67.28%)
5hmC-seq-proli-WT-2	17947749	13,397,865 (74.65%)
5hmC-seq-proli-KO-1	17220339	10,929,622 (63.47%)
5hmC-seq-proli-KO-2	15307678	8,856,305 (57.86%)
Foxo3a-proli-WT	15107503	8,963,078 (59.33%)
Foxo3a-proli-KO	19039313	8,265,336 (43.41%)
RNAseq.proli-WT-1	18475070	70.53% overall alignment rate
RNAseq.proli-WT-2	23906824	68.31% overall alignment rate
RNAseq.proli-KO-1	21800520	70.93% overall alignment rate
RNAseq.proli-KO-2	39264967	69.93% overall alignment rate
RNAseq.diff-WT-1	45515698	60.83% overall alignment rate
RNAseq.diff-WT-2	55903971	56.35% overall alignment rate
RNAseq.diff-KO-1	42661597	56.79% overall alignment rate
RNAseq.diff-KO-2	56446658	58.66% overall alignment rate
